# Supplementary material for: The synthesis of fructose-based surfactants
Source: Green Chem. 2024 Mar 13;26(8):4715–22. doi: 10.1039/d4gc00399c (PMC11033973; doi:10.1039/d4gc00399c)
Supplement: GC-026-D4GC00399C-s002 [file GC-026-D4GC00399C-s002.cif]

# Electronic Supplementary Material (ESI) for Green Chemistry.
# This journal is © The Royal Society of Chemistry 2024

####################################################################### 
# 
# This file contains crystal structure data downloaded from the 
# Cambridge Structural Database (CSD) hosted by the Cambridge 
# Crystallographic Data Centre (CCDC).
# 
# Full information about CCDC data access policies and citation 
# guidelines are available at http://www.ccdc.cam.ac.uk/access/V1 
# 
# Audit and citation data items may have been added by the CCDC. 
# Please retain this information to preserve the provenance of 
# this file and to allow appropriate attribution of the data. 
# 
#######################################################################

data_cu_hv026_0m_a
_database_code_depnum_ccdc_archive 'CCDC 2310392'
loop_
_audit_author_name
_audit_author_address
'Edwin Otten'
;University of Groningen
Netherlands
;
_audit_update_record             
;
2023-11-26 deposited with the CCDC.	2024-03-12 downloaded from the CCDC.
;

_audit_creation_method           SHELXL-2018/3
_shelx_SHELXL_version_number     2018/3
_chemical_name_systematic        ?
_chemical_name_common            ?
_chemical_melting_point          ?
_chemical_formula_moiety         ?
_chemical_formula_sum            'C9 H15 N O6'
_chemical_formula_weight         233.22

loop_
_atom_type_symbol
_atom_type_description
_atom_type_scat_dispersion_real
_atom_type_scat_dispersion_imag
_atom_type_scat_source
C C 0.0181 0.0091 'International Tables Vol C Tables 4.2.6.8 and 6.1.1.4'
H H 0.0000 0.0000 'International Tables Vol C Tables 4.2.6.8 and 6.1.1.4'
N N 0.0311 0.0180 'International Tables Vol C Tables 4.2.6.8 and 6.1.1.4'
O O 0.0492 0.0322 'International Tables Vol C Tables 4.2.6.8 and 6.1.1.4'

_space_group_crystal_system      monoclinic
_space_group_IT_number           4
_space_group_name_H-M_alt        'P 21'
_space_group_name_Hall           'P 2yb'

_shelx_space_group_comment       
;
The symmetry employed for this shelxl refinement is uniquely defined
by the following loop, which should always be used as a source of
symmetry information in preference to the above space-group names.
They are only intended as comments.
;

loop_
_space_group_symop_operation_xyz
'x, y, z'
'-x, y+1/2, -z'

_cell_length_a                   5.3370(2)
_cell_length_b                   26.3849(12)
_cell_length_c                   8.0130(3)
_cell_angle_alpha                90
_cell_angle_beta                 108.970(2)
_cell_angle_gamma                90
_cell_volume                     1067.08(8)
_cell_formula_units_Z            4
_cell_measurement_temperature    100(2)
_cell_measurement_reflns_used    8613
_cell_measurement_theta_min      6.08
_cell_measurement_theta_max      74.71

_exptl_crystal_description       needle
_exptl_crystal_colour            colourless
_exptl_crystal_density_meas      ?
_exptl_crystal_density_method    ?
_exptl_crystal_density_diffrn    1.452
_exptl_crystal_F_000             496
_exptl_transmission_factor_min   ?
_exptl_transmission_factor_max   ?
_exptl_crystal_size_max          0.320
_exptl_crystal_size_mid          0.110
_exptl_crystal_size_min          0.057
_exptl_absorpt_coefficient_mu    1.056
_shelx_estimated_absorpt_T_min   ?
_shelx_estimated_absorpt_T_max   ?
_exptl_absorpt_correction_type   multi-scan
_exptl_absorpt_correction_T_min  0.6466
_exptl_absorpt_correction_T_max  0.7538
_exptl_absorpt_process_details   SADABS
_exptl_absorpt_special_details   ?
_diffrn_ambient_temperature      100(2)
_diffrn_radiation_wavelength     1.54178
_diffrn_radiation_type           CuK\a
_diffrn_source                   ?
_diffrn_measurement_device_type  'Bruker APEX-II CCD'
_diffrn_measurement_method       ?
_diffrn_detector_area_resol_mean ?
_diffrn_reflns_number            16473
_diffrn_reflns_av_unetI/netI     0.0398
_diffrn_reflns_av_R_equivalents  0.0472
_diffrn_reflns_limit_h_min       -6
_diffrn_reflns_limit_h_max       6
_diffrn_reflns_limit_k_min       -32
_diffrn_reflns_limit_k_max       33
_diffrn_reflns_limit_l_min       -9
_diffrn_reflns_limit_l_max       9
_diffrn_reflns_theta_min         5.839
_diffrn_reflns_theta_max         74.696
_diffrn_reflns_theta_full        67.679
_diffrn_measured_fraction_theta_max 0.989
_diffrn_measured_fraction_theta_full 0.994
_diffrn_reflns_Laue_measured_fraction_max 0.989
_diffrn_reflns_Laue_measured_fraction_full 0.994
_diffrn_reflns_point_group_measured_fraction_max 0.965
_diffrn_reflns_point_group_measured_fraction_full 0.985
_reflns_number_total             4220
_reflns_number_gt                3943
_reflns_threshold_expression     'I > 2\s(I)'
_reflns_Friedel_coverage         0.908
_reflns_Friedel_fraction_max     0.939
_reflns_Friedel_fraction_full    0.976

_reflns_special_details          
;
 Reflections were merged by SHELXL according to the crystal
 class for the calculation of statistics and refinement.
 
 _reflns_Friedel_fraction is defined as the number of unique
 Friedel pairs measured divided by the number that would be
 possible theoretically, ignoring centric projections and
 systematic absences.
;

_computing_data_collection       ?
_computing_cell_refinement       ?
_computing_data_reduction        ?
_computing_structure_solution    'SHELXT 2014/5 (Sheldrick, 2014)'
_computing_structure_refinement  'SHELXL-2018/3 (Sheldrick, 2018)'
_computing_molecular_graphics    ?
_computing_publication_material  ?
_refine_special_details          ?
_refine_ls_structure_factor_coef Fsqd
_refine_ls_matrix_type           full
_refine_ls_weighting_scheme      calc
_refine_ls_weighting_details     
'w=1/[\s^2^(Fo^2^)+(0.0288P)^2^+0.5211P] where P=(Fo^2^+2Fc^2^)/3'
_atom_sites_solution_primary     ?
_atom_sites_solution_secondary   ?
_atom_sites_solution_hydrogens   geom
_refine_ls_hydrogen_treatment    mixed
_refine_ls_extinction_method     none
_refine_ls_extinction_coef       .
_refine_ls_abs_structure_details 
;
 Flack x determined using 1690 quotients [(I+)-(I-)]/[(I+)+(I-)]
 (Parsons, Flack and Wagner, Acta Cryst. B69 (2013) 249-259).
;
_refine_ls_abs_structure_Flack   0.05(9)
_chemical_absolute_configuration ad
_refine_ls_number_reflns         4220
_refine_ls_number_parameters     305
_refine_ls_number_restraints     1
_refine_ls_R_factor_all          0.0410
_refine_ls_R_factor_gt           0.0371
_refine_ls_wR_factor_ref         0.0824
_refine_ls_wR_factor_gt          0.0806
_refine_ls_goodness_of_fit_ref   1.051
_refine_ls_restrained_S_all      1.051
_refine_ls_shift/su_max          0.000
_refine_ls_shift/su_mean         0.000

loop_
_atom_site_label
_atom_site_type_symbol
_atom_site_fract_x
_atom_site_fract_y
_atom_site_fract_z
_atom_site_U_iso_or_equiv
_atom_site_adp_type
_atom_site_occupancy
_atom_site_site_symmetry_order
_atom_site_calc_flag
_atom_site_refinement_flags_posn
_atom_site_refinement_flags_adp
_atom_site_refinement_flags_occupancy
_atom_site_disorder_assembly
_atom_site_disorder_group
O1 O 0.0882(4) 0.60690(8) 0.0990(3) 0.0148(4) Uani 1 1 d . . . . .
N1 N 0.4958(7) 0.74911(11) -0.0302(4) 0.0340(8) Uani 1 1 d . . . . .
C1 C 0.2606(6) 0.64062(11) 0.2275(4) 0.0165(6) Uani 1 1 d . . . . .
H1A H 0.156033 0.658650 0.290965 0.020 Uiso 1 1 calc R U . . .
H1B H 0.333543 0.666288 0.165810 0.020 Uiso 1 1 calc R U . . .
O2 O 0.3810(4) 0.58071(8) 0.4643(3) 0.0177(5) Uani 1 1 d . . . . .
H21 H 0.508(6) 0.5711(13) 0.559(5) 0.027 Uiso 1 1 calc R U . . .
N2 N 1.0300(7) 0.25079(12) 0.5720(5) 0.0373(8) Uani 1 1 d . . . . .
C2 C 0.4873(6) 0.61275(11) 0.3602(4) 0.0147(6) Uani 1 1 d . . . . .
H2 H 0.610744 0.637902 0.438586 0.018 Uiso 1 1 calc R U . . .
O3 O 0.8398(4) 0.55228(8) 0.3862(3) 0.0171(5) Uani 1 1 d . . . . .
H23 H 0.984(8) 0.5612(11) 0.383(4) 0.026 Uiso 1 1 calc R U . . .
C3 C 0.6366(5) 0.58174(11) 0.2629(4) 0.0135(6) Uani 1 1 d . . . . .
H3 H 0.720051 0.605193 0.198224 0.016 Uiso 1 1 calc R U . . .
O4 O 0.5666(4) 0.51908(8) 0.0283(3) 0.0152(4) Uani 1 1 d . . . . .
H4A H 0.626(7) 0.4908(14) 0.081(3) 0.023 Uiso 1 1 calc R U . . .
C4 C 0.4428(6) 0.54695(11) 0.1307(4) 0.0132(6) Uani 1 1 d . . . . .
H4 H 0.363648 0.522804 0.195792 0.016 Uiso 1 1 calc R U . . .
C5 C 0.2211(5) 0.57847(11) 0.0032(4) 0.0125(6) Uani 1 1 d . . . . .
O5 O 0.3526(4) 0.61113(7) -0.0825(3) 0.0141(4) Uani 1 1 d . . . . .
O6 O -0.2283(4) 0.56893(8) -0.2110(3) 0.0169(5) Uani 1 1 d . . . . .
H6 H -0.316(6) 0.5666(13) -0.155(4) 0.025 Uiso 1 1 calc R U . . .
C6 C 0.0162(6) 0.54414(11) -0.1260(4) 0.0152(6) Uani 1 1 d . . . . .
H6A H 0.090272 0.531709 -0.216794 0.018 Uiso 1 1 calc R U . . .
H6B H -0.016964 0.514333 -0.061125 0.018 Uiso 1 1 calc R U . . .
C7 C 0.1883(6) 0.63999(12) -0.2284(4) 0.0171(6) Uani 1 1 d . . . . .
H7A H 0.045859 0.657305 -0.196301 0.020 Uiso 1 1 calc R U . . .
H7B H 0.106384 0.617741 -0.331193 0.020 Uiso 1 1 calc R U . . .
O7 O 0.2892(4) 0.37189(7) 0.4740(2) 0.0148(4) Uani 1 1 d . . . . .
C8 C 0.3699(6) 0.67837(11) -0.2709(4) 0.0193(7) Uani 1 1 d . . . . .
H8A H 0.530779 0.661030 -0.277688 0.023 Uiso 1 1 calc R U . . .
H8B H 0.278501 0.693893 -0.387313 0.023 Uiso 1 1 calc R U . . .
O8 O 0.2104(4) 0.40168(8) 0.1112(3) 0.0173(4) Uani 1 1 d . . . . .
H8 H 0.228(5) 0.4086(13) 0.013(5) 0.026 Uiso 1 1 calc R U . . .
C9 C 0.4464(6) 0.71816(12) -0.1358(4) 0.0221(7) Uani 1 1 d . . . . .
O9 O 0.7490(4) 0.42966(8) 0.1852(3) 0.0168(4) Uani 1 1 d . . . . .
H9 H 0.884(8) 0.4212(11) 0.185(4) 0.025 Uiso 1 1 calc R U . . .
C10 C 0.3309(6) 0.33923(11) 0.3413(4) 0.0159(6) Uani 1 1 d . . . . .
H10A H 0.163784 0.321278 0.278743 0.019 Uiso 1 1 calc R U . . .
H10B H 0.466129 0.313460 0.398978 0.019 Uiso 1 1 calc R U . . .
O10 O 0.8353(4) 0.46023(8) 0.5454(3) 0.0166(4) Uani 1 1 d . . . . .
H10 H 0.835(4) 0.4883(15) 0.500(4) 0.025 Uiso 1 1 calc R U . . .
C11 C 0.4212(6) 0.36870(11) 0.2087(4) 0.0153(6) Uani 1 1 d . . . . .
H11 H 0.463551 0.344497 0.125573 0.018 Uiso 1 1 calc R U . . .
O11 O 0.7341(4) 0.36710(8) 0.6521(3) 0.0152(4) Uani 1 1 d . . . . .
C12 C 0.6690(6) 0.39903(11) 0.3066(4) 0.0131(6) Uani 1 1 d . . . . .
H12 H 0.815488 0.375075 0.367324 0.016 Uiso 1 1 calc R U . . .
O12 O 0.2775(4) 0.40725(8) 0.7861(3) 0.0178(4) Uani 1 1 d . . . . .
H12A H 0.120(8) 0.4073(13) 0.719(4) 0.027 Uiso 1 1 calc R U . . .
C13 C 0.6097(6) 0.43245(11) 0.4437(4) 0.0135(6) Uani 1 1 d . . . . .
H13 H 0.465611 0.456785 0.382297 0.016 Uiso 1 1 calc R U . . .
C14 C 0.5166(5) 0.39978(11) 0.5703(4) 0.0137(6) Uani 1 1 d . . . . .
C15 C 0.4405(6) 0.43276(12) 0.7034(4) 0.0168(6) Uani 1 1 d . . . . .
H15A H 0.604167 0.444289 0.795382 0.020 Uiso 1 1 calc R U . . .
H15B H 0.345809 0.463195 0.642143 0.020 Uiso 1 1 calc R U . . .
C16 C 0.6975(6) 0.33153(12) 0.7769(4) 0.0191(7) Uani 1 1 d . . . . .
H16A H 0.538319 0.310475 0.722177 0.023 Uiso 1 1 calc R U . . .
H16B H 0.675815 0.349376 0.880049 0.023 Uiso 1 1 calc R U . . .
C17 C 0.9457(6) 0.29875(12) 0.8329(4) 0.0203(7) Uani 1 1 d . . . . .
H17A H 1.100894 0.320529 0.890311 0.024 Uiso 1 1 calc R U . . .
H17B H 0.930618 0.273757 0.921256 0.024 Uiso 1 1 calc R U . . .
C18 C 0.9917(7) 0.27165(12) 0.6860(5) 0.0237(7) Uani 1 1 d . . . . .

loop_
_atom_site_aniso_label
_atom_site_aniso_U_11
_atom_site_aniso_U_22
_atom_site_aniso_U_33
_atom_site_aniso_U_23
_atom_site_aniso_U_13
_atom_site_aniso_U_12
O1 0.0112(9) 0.0187(10) 0.0155(10) -0.0038(9) 0.0057(8) -0.0006(8)
N1 0.0400(18) 0.0267(16) 0.0390(19) -0.0072(14) 0.0178(15) -0.0129(14)
C1 0.0155(15) 0.0172(14) 0.0174(14) -0.0039(12) 0.0062(12) 0.0005(12)
O2 0.0118(10) 0.0296(12) 0.0129(10) 0.0028(9) 0.0057(8) -0.0022(9)
N2 0.0360(18) 0.0366(18) 0.0397(18) -0.0136(16) 0.0131(15) -0.0079(15)
C2 0.0124(14) 0.0171(14) 0.0155(14) -0.0025(12) 0.0058(11) -0.0030(11)
O3 0.0112(10) 0.0208(11) 0.0189(10) 0.0048(9) 0.0044(8) -0.0010(8)
C3 0.0106(13) 0.0168(14) 0.0143(13) 0.0020(11) 0.0057(11) -0.0002(11)
O4 0.0160(10) 0.0151(10) 0.0172(10) 0.0004(8) 0.0091(8) 0.0036(8)
C4 0.0118(13) 0.0147(14) 0.0156(14) -0.0006(11) 0.0081(11) -0.0005(11)
C5 0.0103(13) 0.0155(13) 0.0154(14) -0.0009(11) 0.0092(11) -0.0002(11)
O5 0.0123(10) 0.0163(10) 0.0135(9) 0.0032(8) 0.0041(8) 0.0000(8)
O6 0.0098(10) 0.0272(12) 0.0149(10) -0.0009(9) 0.0057(8) -0.0002(9)
C6 0.0110(14) 0.0177(14) 0.0177(14) 0.0002(11) 0.0060(11) -0.0003(11)
C7 0.0167(15) 0.0180(15) 0.0151(14) 0.0027(11) 0.0032(12) 0.0019(12)
O7 0.0110(10) 0.0193(10) 0.0146(9) -0.0037(8) 0.0049(8) -0.0015(8)
C8 0.0242(16) 0.0172(15) 0.0170(15) 0.0031(12) 0.0073(12) 0.0011(13)
O8 0.0130(10) 0.0272(12) 0.0116(10) 0.0025(8) 0.0039(8) 0.0045(8)
C9 0.0216(16) 0.0210(16) 0.0254(16) 0.0041(14) 0.0098(13) -0.0027(13)
O9 0.0139(10) 0.0212(10) 0.0196(10) 0.0054(9) 0.0113(9) 0.0042(8)
C10 0.0172(15) 0.0160(14) 0.0155(14) -0.0031(11) 0.0069(12) -0.0028(11)
O10 0.0148(10) 0.0163(10) 0.0174(10) 0.0004(8) 0.0036(8) -0.0042(8)
C11 0.0138(14) 0.0171(14) 0.0147(13) -0.0003(11) 0.0041(11) 0.0024(11)
O11 0.0120(10) 0.0170(10) 0.0169(10) 0.0042(8) 0.0053(8) 0.0009(8)
C12 0.0128(14) 0.0150(14) 0.0129(13) 0.0029(11) 0.0060(11) 0.0013(11)
O12 0.0105(10) 0.0290(12) 0.0150(10) -0.0003(9) 0.0057(8) -0.0012(9)
C13 0.0092(13) 0.0173(13) 0.0143(13) 0.0003(11) 0.0041(11) 0.0000(10)
C14 0.0090(13) 0.0178(14) 0.0132(13) 0.0002(11) 0.0020(11) 0.0000(11)
C15 0.0140(14) 0.0224(15) 0.0164(14) 0.0000(12) 0.0081(12) -0.0018(12)
C16 0.0192(16) 0.0205(15) 0.0183(15) 0.0071(12) 0.0070(13) 0.0013(12)
C17 0.0206(16) 0.0177(15) 0.0209(16) 0.0027(12) 0.0045(13) 0.0016(12)
C18 0.0224(17) 0.0188(16) 0.0279(17) -0.0016(14) 0.0056(14) -0.0050(13)

_geom_special_details            
;
 All esds (except the esd in the dihedral angle between two l.s. planes)
 are estimated using the full covariance matrix.  The cell esds are taken
 into account individually in the estimation of esds in distances, angles
 and torsion angles; correlations between esds in cell parameters are only
 used when they are defined by crystal symmetry.  An approximate (isotropic)
 treatment of cell esds is used for estimating esds involving l.s. planes.
;

loop_
_geom_bond_atom_site_label_1
_geom_bond_atom_site_label_2
_geom_bond_distance
_geom_bond_site_symmetry_2
_geom_bond_publ_flag
O1 C5 1.417(3) . ?
O1 C1 1.443(3) . ?
N1 C9 1.144(4) . ?
C1 C2 1.516(4) . ?
C1 H1A 0.9900 . ?
C1 H1B 0.9900 . ?
O2 C2 1.428(4) . ?
O2 H21 0.87(4) . ?
N2 C18 1.140(5) . ?
C2 C3 1.522(4) . ?
C2 H2 1.0000 . ?
O3 C3 1.435(3) . ?
O3 H23 0.81(4) . ?
C3 C4 1.524(4) . ?
C3 H3 1.0000 . ?
O4 C4 1.415(3) . ?
O4 H4A 0.86(4) . ?
C4 C5 1.533(4) . ?
C4 H4 1.0000 . ?
C5 O5 1.422(3) . ?
C5 C6 1.534(4) . ?
O5 C7 1.431(3) . ?
O6 C6 1.420(4) . ?
O6 H6 0.74(4) . ?
C6 H6A 0.9900 . ?
C6 H6B 0.9900 . ?
C7 C8 1.515(4) . ?
C7 H7A 0.9900 . ?
C7 H7B 0.9900 . ?
O7 C14 1.414(3) . ?
O7 C10 1.441(4) . ?
C8 C9 1.467(4) . ?
C8 H8A 0.9900 . ?
C8 H8B 0.9900 . ?
O8 C11 1.436(3) . ?
O8 H8 0.84(4) . ?
O9 C12 1.433(3) . ?
O9 H9 0.75(4) . ?
C10 C11 1.516(4) . ?
C10 H10A 0.9900 . ?
C10 H10B 0.9900 . ?
O10 C13 1.419(3) . ?
O10 H10 0.82(4) . ?
C11 C12 1.527(4) . ?
C11 H11 1.0000 . ?
O11 C14 1.423(3) . ?
O11 C16 1.431(3) . ?
C12 C13 1.520(4) . ?
C12 H12 1.0000 . ?
O12 C15 1.422(4) . ?
O12 H12A 0.84(4) . ?
C13 C14 1.531(4) . ?
C13 H13 1.0000 . ?
C14 C15 1.530(4) . ?
C15 H15A 0.9900 . ?
C15 H15B 0.9900 . ?
C16 C17 1.523(4) . ?
C16 H16A 0.9900 . ?
C16 H16B 0.9900 . ?
C17 C18 1.464(5) . ?
C17 H17A 0.9900 . ?
C17 H17B 0.9900 . ?

loop_
_geom_angle_atom_site_label_1
_geom_angle_atom_site_label_2
_geom_angle_atom_site_label_3
_geom_angle
_geom_angle_site_symmetry_1
_geom_angle_site_symmetry_3
_geom_angle_publ_flag
C5 O1 C1 113.5(2) . . ?
O1 C1 C2 112.3(2) . . ?
O1 C1 H1A 109.1 . . ?
C2 C1 H1A 109.1 . . ?
O1 C1 H1B 109.1 . . ?
C2 C1 H1B 109.1 . . ?
H1A C1 H1B 107.9 . . ?
C2 O2 H21 109.5 . . ?
O2 C2 C1 108.6(2) . . ?
O2 C2 C3 110.8(2) . . ?
C1 C2 C3 109.5(2) . . ?
O2 C2 H2 109.3 . . ?
C1 C2 H2 109.3 . . ?
C3 C2 H2 109.3 . . ?
C3 O3 H23 109.5 . . ?
O3 C3 C2 110.1(2) . . ?
O3 C3 C4 110.0(2) . . ?
C2 C3 C4 109.3(2) . . ?
O3 C3 H3 109.2 . . ?
C2 C3 H3 109.2 . . ?
C4 C3 H3 109.2 . . ?
C4 O4 H4A 109.5 . . ?
O4 C4 C3 112.1(2) . . ?
O4 C4 C5 107.5(2) . . ?
C3 C4 C5 109.8(2) . . ?
O4 C4 H4 109.1 . . ?
C3 C4 H4 109.1 . . ?
C5 C4 H4 109.1 . . ?
O1 C5 O5 110.7(2) . . ?
O1 C5 C4 109.9(2) . . ?
O5 C5 C4 104.8(2) . . ?
O1 C5 C6 107.8(2) . . ?
O5 C5 C6 112.8(2) . . ?
C4 C5 C6 110.9(2) . . ?
C5 O5 C7 116.7(2) . . ?
C6 O6 H6 109.5 . . ?
O6 C6 C5 113.2(2) . . ?
O6 C6 H6A 108.9 . . ?
C5 C6 H6A 108.9 . . ?
O6 C6 H6B 108.9 . . ?
C5 C6 H6B 108.9 . . ?
H6A C6 H6B 107.8 . . ?
O5 C7 C8 105.8(2) . . ?
O5 C7 H7A 110.6 . . ?
C8 C7 H7A 110.6 . . ?
O5 C7 H7B 110.6 . . ?
C8 C7 H7B 110.6 . . ?
H7A C7 H7B 108.7 . . ?
C14 O7 C10 113.8(2) . . ?
C9 C8 C7 110.9(3) . . ?
C9 C8 H8A 109.5 . . ?
C7 C8 H8A 109.5 . . ?
C9 C8 H8B 109.5 . . ?
C7 C8 H8B 109.5 . . ?
H8A C8 H8B 108.0 . . ?
C11 O8 H8 109.5 . . ?
N1 C9 C8 177.2(4) . . ?
C12 O9 H9 109.5 . . ?
O7 C10 C11 111.8(2) . . ?
O7 C10 H10A 109.3 . . ?
C11 C10 H10A 109.3 . . ?
O7 C10 H10B 109.3 . . ?
C11 C10 H10B 109.3 . . ?
H10A C10 H10B 107.9 . . ?
C13 O10 H10 109.5 . . ?
O8 C11 C10 108.7(2) . . ?
O8 C11 C12 110.9(2) . . ?
C10 C11 C12 109.2(2) . . ?
O8 C11 H11 109.4 . . ?
C10 C11 H11 109.4 . . ?
C12 C11 H11 109.4 . . ?
C14 O11 C16 116.3(2) . . ?
O9 C12 C13 110.0(2) . . ?
O9 C12 C11 110.3(2) . . ?
C13 C12 C11 109.1(2) . . ?
O9 C12 H12 109.2 . . ?
C13 C12 H12 109.2 . . ?
C11 C12 H12 109.2 . . ?
C15 O12 H12A 109.5 . . ?
O10 C13 C12 112.2(2) . . ?
O10 C13 C14 107.9(2) . . ?
C12 C13 C14 109.9(2) . . ?
O10 C13 H13 108.9 . . ?
C12 C13 H13 108.9 . . ?
C14 C13 H13 108.9 . . ?
O7 C14 O11 111.3(2) . . ?
O7 C14 C15 107.5(2) . . ?
O11 C14 C15 112.6(2) . . ?
O7 C14 C13 109.7(2) . . ?
O11 C14 C13 104.7(2) . . ?
C15 C14 C13 111.0(2) . . ?
O12 C15 C14 113.4(2) . . ?
O12 C15 H15A 108.9 . . ?
C14 C15 H15A 108.9 . . ?
O12 C15 H15B 108.9 . . ?
C14 C15 H15B 108.9 . . ?
H15A C15 H15B 107.7 . . ?
O11 C16 C17 106.0(2) . . ?
O11 C16 H16A 110.5 . . ?
C17 C16 H16A 110.5 . . ?
O11 C16 H16B 110.5 . . ?
C17 C16 H16B 110.5 . . ?
H16A C16 H16B 108.7 . . ?
C18 C17 C16 113.4(3) . . ?
C18 C17 H17A 108.9 . . ?
C16 C17 H17A 108.9 . . ?
C18 C17 H17B 108.9 . . ?
C16 C17 H17B 108.9 . . ?
H17A C17 H17B 107.7 . . ?
N2 C18 C17 179.3(4) . . ?

_refine_diff_density_max         0.192
_refine_diff_density_min         -0.263
_refine_diff_density_rms         0.047

_shelx_res_file                  
;
TITL cu_hv026_0m_a.res in P2(1)
    cu_hv026_0m_a.res
    created by SHELXL-2018/3 at 10:43:48 on 25-Aug-2020
REM Old TITL cu_hv026_0m in P2(1)
REM SHELXT solution in P2(1)
REM R1 0.079,  Rweak 0.028,  Alpha 0.005,  Orientation as input
REM Flack x =  0.126 ( 0.082 ) from Parsons' quotients
REM Formula found by SHELXT:  C18 N2 O12
CELL  1.54178   5.3370  26.3849   8.0130   90.000  108.970   90.000
ZERR    4.000   0.0002   0.0012   0.0003    0.000    0.002    0.000
LATT -1
SYMM -X, 1/2+Y, -Z
SFAC C H N O
UNIT 36 60 4 24
TEMP -173.150
L.S. 10
BOND $H
LIST 4
ACTA
FMAP 2
PLAN 20
WGHT    0.028800    0.521100
FVAR       1.11682
O1    4    0.088221    0.606899    0.098956    11.00000    0.01116    0.01867 =
         0.01554   -0.00379    0.00573   -0.00060
N1    3    0.495773    0.749107   -0.030181    11.00000    0.03999    0.02669 =
         0.03903   -0.00724    0.01777   -0.01289
C1    1    0.260570    0.640625    0.227540    11.00000    0.01553    0.01721 =
         0.01744   -0.00394    0.00624    0.00054
AFIX  23
H1A   2    0.156033    0.658650    0.290965    11.00000   -1.20000
H1B   2    0.333543    0.666288    0.165810    11.00000   -1.20000
AFIX   0
O2    4    0.381049    0.580708    0.464279    11.00000    0.01181    0.02961 =
         0.01292    0.00279    0.00567   -0.00224
AFIX 148
H21   2    0.508126    0.571110    0.558649    11.00000   -1.50000
AFIX   0
N2    3    1.029981    0.250794    0.572050    11.00000    0.03604    0.03664 =
         0.03973   -0.01364    0.01309   -0.00785
C2    1    0.487345    0.612751    0.360155    11.00000    0.01237    0.01712 =
         0.01551   -0.00245    0.00576   -0.00302
AFIX  13
H2    2    0.610744    0.637902    0.438586    11.00000   -1.20000
AFIX   0
O3    4    0.839803    0.552283    0.386242    11.00000    0.01117    0.02083 =
         0.01894    0.00482    0.00441   -0.00103
AFIX 148
H23   2    0.984111    0.561225    0.383245    11.00000   -1.50000
AFIX   0
C3    1    0.636648    0.581738    0.262929    11.00000    0.01058    0.01684 =
         0.01432    0.00195    0.00570   -0.00019
AFIX  13
H3    2    0.720051    0.605193    0.198224    11.00000   -1.20000
AFIX   0
O4    4    0.566572    0.519082    0.028253    11.00000    0.01603    0.01508 =
         0.01719    0.00038    0.00907    0.00358
AFIX 148
H4A   2    0.626251    0.490830    0.080764    11.00000   -1.50000
AFIX   0
C4    1    0.442841    0.546952    0.130697    11.00000    0.01182    0.01474 =
         0.01559   -0.00064    0.00808   -0.00053
AFIX  13
H4    2    0.363648    0.522804    0.195792    11.00000   -1.20000
AFIX   0
C5    1    0.221051    0.578470    0.003216    11.00000    0.01027    0.01546 =
         0.01537   -0.00085    0.00917   -0.00017
O5    4    0.352569    0.611132   -0.082544    11.00000    0.01234    0.01631 =
         0.01354    0.00317    0.00414   -0.00005
O6    4   -0.228280    0.568933   -0.210978    11.00000    0.00984    0.02720 =
         0.01490   -0.00088    0.00574   -0.00022
AFIX 148
H6    2   -0.315805    0.566646   -0.155484    11.00000   -1.50000
AFIX   0
C6    1    0.016194    0.544143   -0.126010    11.00000    0.01105    0.01773 =
         0.01771    0.00022    0.00604   -0.00035
AFIX  23
H6A   2    0.090272    0.531709   -0.216794    11.00000   -1.20000
H6B   2   -0.016964    0.514333   -0.061125    11.00000   -1.20000
AFIX   0
C7    1    0.188319    0.639995   -0.228416    11.00000    0.01672    0.01803 =
         0.01506    0.00266    0.00320    0.00194
AFIX  23
H7A   2    0.045859    0.657305   -0.196301    11.00000   -1.20000
H7B   2    0.106384    0.617741   -0.331193    11.00000   -1.20000
AFIX   0
O7    4    0.289229    0.371887    0.474009    11.00000    0.01101    0.01932 =
         0.01457   -0.00367    0.00491   -0.00155
C8    1    0.369892    0.678374   -0.270885    11.00000    0.02417    0.01724 =
         0.01697    0.00309    0.00730    0.00114
AFIX  23
H8A   2    0.530779    0.661030   -0.277688    11.00000   -1.20000
H8B   2    0.278501    0.693893   -0.387313    11.00000   -1.20000
AFIX   0
O8    4    0.210373    0.401678    0.111155    11.00000    0.01303    0.02721 =
         0.01160    0.00246    0.00395    0.00447
AFIX 148
H8    2    0.228144    0.408602    0.012862    11.00000   -1.50000
AFIX   0
C9    1    0.446384    0.718157   -0.135802    11.00000    0.02160    0.02102 =
         0.02541    0.00409    0.00984   -0.00267
O9    4    0.748970    0.429660    0.185176    11.00000    0.01391    0.02115 =
         0.01956    0.00541    0.01126    0.00421
AFIX 148
H9    2    0.883663    0.421231    0.184544    11.00000   -1.50000
AFIX   0
C10   1    0.330878    0.339228    0.341272    11.00000    0.01724    0.01598 =
         0.01547   -0.00309    0.00685   -0.00277
AFIX  23
H10A  2    0.163784    0.321278    0.278743    11.00000   -1.20000
H10B  2    0.466129    0.313460    0.398978    11.00000   -1.20000
AFIX   0
O10   4    0.835319    0.460230    0.545420    11.00000    0.01483    0.01628 =
         0.01736    0.00041    0.00360   -0.00419
AFIX 148
H10   2    0.835438    0.488280    0.500218    11.00000   -1.50000
AFIX   0
C11   1    0.421184    0.368696    0.208666    11.00000    0.01381    0.01707 =
         0.01468   -0.00029    0.00406    0.00243
AFIX  13
H11   2    0.463551    0.344497    0.125573    11.00000   -1.20000
AFIX   0
O11   4    0.734073    0.367104    0.652118    11.00000    0.01203    0.01701 =
         0.01691    0.00421    0.00527    0.00095
C12   1    0.668993    0.399026    0.306615    11.00000    0.01283    0.01496 =
         0.01290    0.00290    0.00598    0.00126
AFIX  13
H12   2    0.815488    0.375075    0.367324    11.00000   -1.20000
AFIX   0
O12   4    0.277513    0.407252    0.786093    11.00000    0.01054    0.02900 =
         0.01501   -0.00027    0.00571   -0.00115
AFIX 148
H12A  2    0.120401    0.407335    0.718556    11.00000   -1.50000
AFIX   0
C13   1    0.609707    0.432447    0.443729    11.00000    0.00916    0.01733 =
         0.01432    0.00030    0.00405    0.00004
AFIX  13
H13   2    0.465611    0.456785    0.382297    11.00000   -1.20000
AFIX   0
C14   1    0.516602    0.399783    0.570264    11.00000    0.00897    0.01783 =
         0.01321    0.00018    0.00200    0.00001
C15   1    0.440508    0.432757    0.703412    11.00000    0.01403    0.02236 =
         0.01639   -0.00002    0.00810   -0.00185
AFIX  23
H15A  2    0.604167    0.444289    0.795382    11.00000   -1.20000
H15B  2    0.345809    0.463195    0.642143    11.00000   -1.20000
AFIX   0
C16   1    0.697461    0.331527    0.776918    11.00000    0.01918    0.02047 =
         0.01834    0.00711    0.00699    0.00133
AFIX  23
H16A  2    0.538319    0.310475    0.722177    11.00000   -1.20000
H16B  2    0.675815    0.349376    0.880049    11.00000   -1.20000
AFIX   0
C17   1    0.945715    0.298751    0.832869    11.00000    0.02060    0.01766 =
         0.02093    0.00273    0.00449    0.00165
AFIX  23
H17A  2    1.100894    0.320529    0.890311    11.00000   -1.20000
H17B  2    0.930618    0.273757    0.921256    11.00000   -1.20000
AFIX   0
C18   1    0.991705    0.271654    0.686003    11.00000    0.02242    0.01878 =
         0.02795   -0.00156    0.00561   -0.00496
HKLF 4


REM  cu_hv026_0m_a.res in P2(1)
REM wR2 = 0.082366, GooF = S = 1.05108, Restrained GooF = 1.05095 for all data
REM R1 = 0.037080 for 3943 Fo > 4sig(Fo) and 0.041011 for all 4220 data
REM 305 parameters refined using 1 restraints

END

WGHT      0.0288      0.5211

REM Highest difference peak  0.192,  deepest hole -0.263,  1-sigma level  0.047
Q1    1   0.5349  0.5678  0.1881  11.00000  0.05    0.19
Q2    1   0.2620  0.5515  0.0390  11.00000  0.05    0.17
Q3    1   0.0930  0.5739  0.1132  11.00000  0.05    0.17
Q4    1  -0.2967  0.5538 -0.3106  11.00000  0.05    0.17
Q5    1   0.3707  0.6798  0.1537  11.00000  0.05    0.16
Q6    1   0.3687  0.5678  0.0618  11.00000  0.05    0.16
Q7    1   0.3800  0.6230  0.4752  11.00000  0.05    0.16
Q8    1   0.0631  0.3919  0.0235  11.00000  0.05    0.16
Q9    1  -0.0237  0.4697 -0.2089  11.00000  0.05    0.16
Q10   1  -0.0852  0.5443  0.0861  11.00000  0.05    0.16
Q11   1   0.4943  0.4205  0.4972  11.00000  0.05    0.15
Q12   1   0.3426  0.6197  0.2835  11.00000  0.05    0.15
Q13   1   0.5454  0.3816  0.2872  11.00000  0.05    0.15
Q14   1   0.7439  0.5485  0.4628  11.00000  0.05    0.15
Q15   1   0.5898  0.4128  0.3780  11.00000  0.05    0.15
Q16   1   0.7542  0.4668  0.3116  11.00000  0.05    0.15
Q17   1   0.0318  0.5038 -0.1011  11.00000  0.05    0.15
Q18   1   0.8804  0.4265  0.5592  11.00000  0.05    0.15
Q19   1   0.5003  0.4054  0.9382  11.00000  0.05    0.15
Q20   1   0.1132  0.5488 -0.2185  11.00000  0.05    0.15
;
_shelx_res_checksum              91031

_shelx_hkl_file                  
;
  -2   0   0  572.34   22.50
  -2   0   0  555.04   24.20
  -3   0   0  101.29   14.40
  -3   0   0   74.79   13.50
  -3   0   0   85.59   15.00
  -3   0   0   88.49    7.50
  -4   0   0  372.26   26.80
  -4   0   0  376.16   39.10
  -4   0   0  364.46   28.60
  -4   0   0  341.87   19.40
  -4   0   0  352.96   33.70
  -4   0   0  328.97   28.90
  -5   0   0   55.99   15.80
  -5   0   0   61.69   16.30
  -5   0   0   50.49   12.70
  -5   0   0   61.39   12.30
  -5   0   0   60.49   11.20
  -6   0   0    1.40    4.50
  -6   0   0    9.90    5.50
  -1  -1   0 1505.45   52.29
  -2  -1   0  414.46   17.20
  -2  -1   0  406.06   18.70
  -2   1   0  406.76   17.20
  -2   1   0  393.06   18.80
  -3  -1   0  321.77   23.20
  -3  -1   0  299.87   24.00
  -3  -1   0  314.37   15.80
  -3  -1   0  296.57   24.70
  -3   1   0  292.07   24.40
  -3   1   0  306.67   15.80
  -3   1   0  321.97   24.40
  -3   1   0  299.17   22.20
  -4  -1   0  106.39   10.10
  -4  -1   0   97.19   25.70
  -4  -1   0  103.89   16.60
  -4  -1   0  111.69   19.40
  -4  -1   0  110.79   21.30
  -4  -1   0  129.69   17.20
  -4   1   0  104.39   10.10
  -4   1   0  112.99   15.30
  -4   1   0  105.29   23.80
  -4   1   0  108.09   18.90
  -4   1   0  120.39   18.90
  -5  -1   0   70.69   15.90
  -5  -1   0   73.29   14.70
  -5  -1   0   83.29   14.60
  -5  -1   0   74.49   11.30
  -5  -1   0   61.49   17.40
  -5   1   0  109.89   15.40
  -5   1   0   73.89   17.20
  -5   1   0   81.39   16.10
  -5   1   0   74.09   11.80
  -5   1   0   84.09   15.40
  -6  -1   0   11.20    5.20
  -6  -1   0    4.50    5.00
  -6   1   0    2.90    4.70
  -6   1   0   37.80    9.30
  -6   1   0   14.50    5.80
  -1  -2   0  773.22   28.20
   1  -2   0  804.32   27.60
  -1   2   0  776.32   27.60
  -2  -2   0 2560.94   87.69
  -2  -2   0 2415.46   88.89
  -2   2   0 2481.95   89.69
  -2   2   0 2532.75   87.79
  -3  -2   0  550.64   23.80
  -3  -2   0  513.05   33.90
  -3  -2   0  545.85   32.00
  -3  -2   0  532.25   33.70
  -3   2   0  522.25   33.60
  -3   2   0  555.04   24.10
  -3   2   0  542.85   32.90
  -3   2   0  525.35   30.60
  -4  -2   0  413.16   61.79
  -4  -2   0  610.04   40.20
  -4  -2   0  575.34   40.60
  -4  -2   0  554.24   26.90
  -4  -2   0  613.34   38.80
  -4  -2   0  586.74   35.60
  -4   2   0  598.34   35.20
  -4   2   0  599.04   38.90
  -4   2   0  581.44   36.50
  -4   2   0  542.05   27.10
  -5  -2   0  353.16   29.40
  -5  -2   0  394.86   27.00
  -5  -2   0  355.26   27.70
  -5  -2   0  349.96   33.90
  -5  -2   0  365.46   32.60
  -5  -2   0  344.17   20.90
  -5   2   0  317.27   26.70
  -5   2   0  356.76   26.60
  -5   2   0  359.36   28.80
  -5   2   0  432.36   28.00
  -5   2   0  301.77   22.40
  -5   2   0  347.87   35.50
  -6  -2   0   34.30    7.20
  -6  -2   0   27.40    7.30
  -6   2   0   20.40    6.10
  -6   2   0   46.10    9.40
  -6   2   0   42.80    7.80
   0  -3   0    0.10    0.40
   0  -3   0    0.00    0.40
   0   3   0    0.10    0.50
   0   3   0    0.50    0.40
  -2  -3   0   24.90    4.70
  -2   3   0   23.70    3.90
  -3  -3   0  287.97   22.40
  -3  -3   0  292.57   15.30
  -3  -3   0  314.47   24.70
  -3  -3   0  302.77   24.50
  -3  -3   0  298.87   25.80
  -3   3   0  298.47   15.60
  -3   3   0  287.87   22.90
  -3   3   0  297.37   21.60
  -3   3   0  277.67   23.90
  -4  -3   0  353.46   19.50
  -4  -3   0  362.36   32.40
  -4  -3   0  353.86   30.30
  -4  -3   0  356.46   27.20
  -4  -3   0  359.16   29.20
  -4   3   0  341.87   33.00
  -4   3   0  371.36   27.80
  -4   3   0  345.97   19.80
  -4   3   0  376.76   26.60
  -4   3   0  385.86   30.00
  -5  -3   0  134.39   16.60
  -5  -3   0  106.99   21.60
  -5  -3   0   99.69   17.90
  -5  -3   0  102.69   12.40
  -5  -3   0  106.99   20.30
  -5  -3   0   99.59   16.80
  -5   3   0   83.39   14.00
  -5   3   0   92.49   16.20
  -5   3   0   69.19   13.60
  -5   3   0   85.19   19.50
  -6  -3   0   28.50    7.30
  -6  -3   0   33.10    7.00
  -6   3   0   33.30    7.00
  -6   3   0   47.10    8.70
  -6   3   0   39.80    9.20
  -1  -4   0 2699.83   92.89
   1  -4   0 2648.14   94.99
  -1   4   0 2774.32   92.69
  -2  -4   0 6957.20  238.38
  -3  -4   0  517.45   31.60
  -3  -4   0  509.65   34.40
  -3  -4   0  515.75   22.50
  -3  -4   0  499.75   33.50
  -3  -4   0  516.85   33.40
  -3   4   0  505.85   30.90
  -3   4   0  505.95   29.70
  -3   4   0  479.65   32.00
  -3   4   0  464.15   22.90
  -3   4   0  491.55   22.70
  -4  -4   0   27.60    6.30
  -4  -4   0   19.80   10.10
  -4  -4   0   37.20   14.10
  -4  -4   0   18.20    8.40
  -4  -4   0   19.90    8.40
  -4   4   0   27.70    8.60
  -4   4   0   24.40    6.50
  -4   4   0   20.90    9.40
  -4   4   0   23.90    9.50
  -4   4   0   22.90   10.90
  -5  -4   0  243.58   23.20
  -5  -4   0  252.37   33.20
  -5  -4   0  264.87   25.20
  -5  -4   0  263.47   22.70
  -5  -4   0  237.68   18.10
  -5  -4   0  232.18   25.90
  -5   4   0  246.78   21.50
  -5   4   0  249.08   31.10
  -5   4   0  333.17   24.80
  -5   4   0  233.58   22.70
  -6  -4   0   37.60    7.00
  -6  -4   0   37.80    8.00
  -6   4   0   52.29   10.20
  -6   4   0   49.30    9.30
   0  -5   0    0.80    0.70
   0  -5   0    1.00    1.60
   0   5   0    0.70    0.90
   0   5   0   -0.10    0.70
  -1  -5   0 1977.10   69.39
   1  -5   0 2072.99   69.09
   1  -5   0 1908.91   71.69
   1   5   0 2066.99   70.99
  -1   5   0 2006.60   69.49
  -2  -5   0  425.46   17.80
   2   5   0  435.46   20.90
  -2   5   0  398.76   17.70
  -3  -5   0  337.27   29.20
  -3  -5   0  382.36   31.80
  -3  -5   0  322.97   16.30
  -3   5   0  293.57   17.20
  -3   5   0  326.07   23.80
   3   5   0  328.57   24.50
  -3   5   0  303.57   24.70
  -3   5   0  340.27   17.10
  -4  -5   0   18.40   12.00
  -4  -5   0    6.10    7.50
  -4  -5   0    8.00    7.10
  -4  -5   0    8.10    4.20
  -4  -5   0    1.90   15.90
  -4  -5   0    7.30    6.60
  -4   5   0   16.90    8.70
  -4   5   0    2.20    7.00
  -4   5   0   11.90    6.50
  -4   5   0    4.00    7.50
  -4   5   0   11.00    5.70
  -5  -5   0   73.39   13.30
  -5  -5   0   94.19   22.00
  -5  -5   0   32.70   13.90
  -5  -5   0   81.29   16.20
  -5  -5   0   72.79   13.10
  -5  -5   0   65.19   13.80
  -5   5   0   66.29   13.40
  -5   5   0   48.30   16.10
  -5   5   0   56.99   11.50
  -6  -5   0    3.00    4.50
   6  -5   0    3.40    3.90
  -6  -5   0    6.40    5.20
  -6   5   0   -8.20    6.90
  -6   5   0   20.50   13.30
  -6   5   0    1.00    4.70
  -6   5   0    6.00    8.00
   1  -6   0 1462.65   55.99
   1  -6   0 1661.53   53.59
  -1  -6   0 1581.94   53.89
  -1   6   0 1375.06   55.19
   1   6   0 1587.84   55.29
  -1   6   0 1514.45   56.79
  -1   6   0 1561.24   54.09
  -2  -6   0  308.27   13.80
   2   6   0  310.37   16.40
  -2   6   0  276.47   13.90
  -3  -6   0   36.90   10.40
  -3  -6   0   50.19   13.00
  -3  -6   0   41.20   11.60
  -3  -6   0   54.89    7.10
  -3  -6   0   40.30   11.00
  -3   6   0   46.10   10.90
   3   6   0   46.20    8.80
  -3   6   0   38.90    6.30
  -3   6   0   56.79   12.10
  -4  -6   0  306.47   25.80
   4  -6   0  298.47   18.30
  -4  -6   0  317.37   18.10
  -4  -6   0  336.27   31.00
  -4  -6   0  314.87   28.60
  -4  -6   0  310.67   35.40
  -4  -6   0  356.96   29.10
  -4   6   0  336.97   25.30
  -4   6   0  324.47   26.90
  -4   6   0  315.07   19.10
  -4   6   0  343.67   25.90
  -4   6   0  324.27   24.80
  -5  -6   0   56.19   12.70
  -5  -6   0   59.39   13.30
  -5  -6   0   79.49   22.00
  -5  -6   0   53.79   11.40
  -5   6   0   57.59   12.10
  -5   6   0   94.59   14.90
  -5   6   0   65.19   11.70
  -5   6   0   55.49   16.90
   6  -6   0   17.90    4.80
  -6  -6   0   24.60    6.40
  -6  -6   0   20.60    6.30
  -6   6   0   38.50    9.80
  -6   6   0    7.30    6.70
   0  -7   0    0.00    1.30
   0   7   0    2.70    1.30
   0   7   0    0.40    1.30
   1  -7   0 1231.88   48.50
  -1  -7   0 1323.47   45.30
   1  -7   0 1323.07   45.00
   1   7   0 1284.67   46.60
  -1   7   0 1268.57   45.70
  -1   7   0 1231.28   48.50
   1   7   0 1252.07   44.40
   2  -7   0  320.07   13.60
  -2  -7   0  319.77   14.50
   2   7   0  327.87   17.10
  -3  -7   0  414.46   30.00
  -3  -7   0  419.36   19.40
  -3  -7   0  408.76   28.00
  -3  -7   0  395.96   31.50
  -3  -7   0  402.86   30.00
   3  -7   0  391.36   20.10
  -3   7   0  404.36   25.70
  -3   7   0  421.16   27.10
   3   7   0  420.66   24.00
  -3   7   0  400.96   20.80
  -3   7   0  402.16   28.40
  -3   7   0  406.26   20.30
  -4  -7   0   85.29   10.10
  -4  -7   0   82.59   15.50
  -4  -7   0   78.79   15.70
  -4  -7   0   54.39   15.80
  -4  -7   0   89.49   18.40
   4  -7   0   77.39    9.40
  -4  -7   0   86.49   17.40
  -4   7   0   76.89   14.40
  -4   7   0   72.99   10.00
  -4   7   0   69.79   14.30
  -4   7   0   76.89    9.20
  -4   7   0   76.99   13.40
  -5  -7   0  116.39   17.20
  -5  -7   0  130.09   16.20
  -5  -7   0  111.29   16.70
  -5   7   0  149.39   20.30
  -5   7   0  106.79   23.70
  -5   7   0  127.09   15.80
  -5   7   0  115.29   15.30
  -6  -7   0   77.29    9.80
  -6  -7   0   63.09    9.30
  -6   7   0  108.29   15.70
   0  -8   0  337.27   14.70
   0   8   0  345.77   14.80
   0   8   0  305.77   16.00
   0   8   0  314.77   13.60
  -1  -8   0  520.25   18.90
   1  -8   0  436.46   20.90
   1  -8   0  503.55   18.70
  -1   8   0  489.45   22.40
  -1   8   0  454.25   19.30
   1   8   0  480.05   20.10
   2  -8   0  405.56   16.30
  -2  -8   0  359.06   16.70
   2   8   0  407.96   19.80
  -3  -8   0   40.30   11.50
  -3  -8   0   62.59    8.40
  -3  -8   0   48.30   13.30
  -3  -8   0   53.59   13.60
  -3  -8   0   42.60   11.10
  -3   8   0   48.50   11.30
  -3   8   0   50.39    7.60
   3   8   0   49.10    9.10
  -3   8   0   42.40    7.00
  -3   8   0   60.69   11.60
  -3   8   0   51.19   10.20
  -4  -8   0  649.34   40.40
  -4  -8   0  684.03   45.10
  -4  -8   0  729.93   44.90
  -4  -8   0  701.43   44.10
  -4  -8   0  651.93   29.90
   4  -8   0  635.74   29.70
  -4   8   0  627.44   29.60
  -4   8   0  642.44   31.40
  -4   8   0  661.33   40.00
  -4   8   0  678.33   37.80
  -4   8   0  660.93   37.80
  -5  -8   0  357.06   25.80
  -5  -8   0  335.37   27.20
  -5  -8   0  365.16   28.60
  -5   8   0  340.27   24.20
  -5   8   0  303.27   35.30
  -5   8   0  293.07   25.00
  -5   8   0  306.97   23.30
  -6  -8   0   42.30   11.30
  -6  -8   0   17.60   10.00
  -6  -8   0    9.60    5.50
  -6   8   0   18.20    7.90
  -6   8   0    3.00    5.80
   0  -9   0    0.90    1.70
   0   9   0    3.40    1.70
   0   9   0    1.30    1.50
   0   9   0   -3.00    2.90
   1  -9   0 2410.06   81.09
  -1  -9   0 2412.56   81.09
   1   9   0 2191.58   80.89
   1   9   0 2353.26   87.69
  -1   9   0 2294.17   85.49
  -2  -9   0 1327.87   48.90
   2  -9   0 1338.07   48.30
   2   9   0 1359.86   52.09
  -2   9   0 1302.97   55.99
  -3  -9   0 1309.47   49.50
   3  -9   0 1249.77   49.60
  -3  -9   0 1287.47   66.09
  -3  -9   0 1270.47   60.99
  -3  -9   0 1294.97   63.69
  -3  -9   0 1266.57   63.19
  -3   9   0 1229.08   64.49
  -3   9   0 1298.87   51.29
  -3   9   0 1290.47   56.29
  -3   9   0 1315.87   58.19
   3   9   0 1321.77   54.89
  -3   9   0 1260.37   50.69
   4  -9   0   70.49    8.80
  -4  -9   0   77.49   31.80
  -4  -9   0   65.59   14.60
  -4  -9   0   55.99    8.50
  -4  -9   0   64.69   14.70
  -4  -9   0   54.59   14.30
  -4  -9   0   54.99   14.60
  -4   9   0   60.99    8.60
  -4   9   0   64.69   12.70
  -4   9   0   61.89   13.30
  -4   9   0   58.49   11.90
  -4   9   0   52.49    9.60
  -5  -9   0   17.10    8.60
   5  -9   0   21.00    4.80
  -5  -9   0   13.90    8.20
  -5  -9   0   20.20    8.80
  -5   9   0   24.00    9.90
  -5   9   0   16.50   12.20
  -5   9   0   -3.60    8.70
  -5   9   0   14.30    7.50
  -6  -9   0    7.70    5.00
  -6  -9   0   12.80    5.00
  -6   9   0    6.00    8.10
   0 -10   0  366.86   17.00
   0  10   0  350.56   18.10
   1 -10   0  764.22   29.10
  -1 -10   0  699.03   26.90
   1 -10   0  728.53   27.20
  -1  10   0  685.73   31.50
   1  10   0  722.53   28.90
  -1  10   0  732.63   32.10
  -1  10   0  698.03   25.60
  -2 -10   0  494.25   21.10
   2 -10   0  512.55   20.90
  -2  10   0  521.15   26.90
   2  10   0  507.95   24.00
  -3 -10   0  155.38   19.70
  -3 -10   0  134.79   24.50
  -3 -10   0  150.48   10.20
  -3 -10   0  164.08   21.40
  -3 -10   0  142.79   17.90
  -3 -10   0  152.48   19.60
   3 -10   0  147.49   11.50
  -3  10   0  154.78   16.20
   3  10   0  147.49   14.30
  -3  10   0  159.08   11.70
  -3  10   0  141.39   12.60
  -3  10   0  148.79   15.00
  -4 -10   0   58.19   14.70
  -4 -10   0   53.39   12.70
  -4 -10   0   53.29   14.50
  -4 -10   0   53.89   19.10
  -4 -10   0   48.60    9.20
   4 -10   0   53.99    8.00
  -4 -10   0   52.39   13.20
  -4  10   0   47.20   11.90
  -4  10   0   51.29    8.00
  -4  10   0   44.30   11.90
  -4  10   0   50.09    9.70
  -4  10   0   50.79   11.00
  -5 -10   0  219.78   20.10
  -5 -10   0  244.88   22.80
  -5 -10   0  230.28   22.20
   5 -10   0  218.98   13.50
   5 -10   0  220.08   12.50
  -5  10   0  225.18   20.70
  -5  10   0  208.78   29.30
  -5  10   0  195.38   20.40
  -6 -10   0   13.10    5.00
  -6 -10   0   30.90    7.90
  -6 -10   0    7.80    4.90
  -6  10   0    2.70    6.30
   0  11   0    2.50    1.90
   0  11   0    0.40    3.00
  -1 -11   0  565.24   21.60
   1  11   0  502.75   22.10
  -1  11   0  567.54   20.70
   1  11   0  555.54   23.60
  -1  11   0  533.15   26.30
  -2 -11   0 1058.39   39.80
   2  11   0 1044.80   42.80
  -2  11   0 1041.00   46.20
  -3 -11   0  462.55   33.60
  -3 -11   0  424.66   20.40
  -3 -11   0  498.15   38.90
   3 -11   0  411.56   21.10
  -3 -11   0  427.06   30.40
  -3 -11   0  452.45   35.00
  -3 -11   0  409.56   31.60
  -3  11   0  399.76   26.60
  -3  11   0  435.56   26.40
  -3  11   0  370.26   24.00
   3  11   0  479.15   26.20
  -3  11   0  448.26   23.30
  -3  11   0  446.76   29.60
  -4 -11   0  116.49   18.90
  -4 -11   0   98.89    9.70
  -4 -11   0  132.49   21.30
  -4 -11   0  112.79   19.80
  -4 -11   0  103.09   22.60
   4 -11   0  113.99   10.60
  -4 -11   0  100.99   20.40
  -4  11   0   90.99   14.30
  -4  11   0   91.89   14.70
  -4  11   0  104.79   11.10
  -4  11   0   95.29   15.30
   5 -11   0  124.69   10.40
  -5 -11   0  119.89   16.50
   5 -11   0  135.09    9.30
  -5 -11   0  129.69   15.40
  -5 -11   0  121.09   16.80
  -5  11   0  110.29   22.90
  -5  11   0  119.79   17.70
  -5  11   0  103.79   15.30
  -5  11   0  107.69   14.50
   0  12   0   88.69    8.90
   0  12   0   88.39    5.20
   0  12   0   85.59    7.70
   1 -12   0  787.92   30.00
  -1  12   0  775.32   29.00
  -1  12   0  822.72   36.40
  -1  12   0  809.32   36.40
   1  12   0  835.02   33.20
   2 -12   0  836.62   31.70
   2 -12   0  799.02   33.00
  -2 -12   0  838.72   32.40
  -2 -12   0  779.92   48.60
  -2 -12   0  792.12   42.10
  -2 -12   0  796.72   47.00
  -2  12   0  873.11   38.50
  -2  12   0  837.92   39.40
   2  12   0  872.51   36.10
  -2  12   0  800.12   35.90
  -3 -12   0  798.72   49.60
  -3 -12   0  771.22   32.40
   3 -12   0  764.92   33.00
  -3 -12   0  783.02   45.60
  -3 -12   0  780.12   44.50
  -3 -12   0  762.82   46.50
  -3 -12   0  915.71   54.09
  -3  12   0  821.52   39.20
   3  12   0  777.32   38.00
  -3  12   0  781.32   34.50
  -3  12   0  725.23   40.90
  -3  12   0  773.62   35.30
  -3  12   0  693.13   38.50
   4 -12   0  133.69   10.40
   4 -12   0  133.29   11.50
  -4 -12   0  122.09   10.50
  -4 -12   0  143.49   20.00
  -4 -12   0  160.18   20.70
  -4 -12   0  162.68   22.50
  -4 -12   0  137.69   18.30
  -4 -12   0  147.19   29.50
  -4  12   0  130.29   18.00
  -4  12   0  118.09   16.10
  -4  12   0  115.19   17.50
  -4  12   0  120.19   11.80
  -5 -12   0   12.90    6.70
  -5 -12   0    8.90    7.40
   5 -12   0   11.50    3.80
  -5 -12   0    3.00    6.10
  -5  12   0   21.70   13.40
  -5  12   0   10.30    9.30
   0 -13   0    1.20    2.70
   0  13   0    1.30    2.20
   0  13   0    3.00    3.60
   0  13   0    2.00    1.40
   1 -13   0  213.88   10.20
  -1 -13   0  206.78   12.00
  -1  13   0  202.38   15.20
   1  13   0  217.98   12.90
  -1  13   0  199.18   15.20
  -1  13   0  209.28    9.40
   2 -13   0  232.48   11.60
   2 -13   0  222.48   13.90
  -2 -13   0  233.68   12.10
  -2 -13   0  248.28   25.80
  -2 -13   0  221.18   20.10
  -2  13   0  220.68   18.00
   2  13   0  231.48   18.50
   3 -13   0  132.69    9.20
  -3 -13   0  123.39    9.30
  -3 -13   0  125.19   19.50
  -3 -13   0  139.79   20.30
  -3 -13   0  123.79   17.70
  -3 -13   0  145.29   27.80
  -3 -13   0  140.29   20.80
   3  13   0  122.49   15.10
  -3  13   0  118.09   12.20
  -3  13   0  133.39   14.20
  -3  13   0   85.29   13.60
  -3  13   0  123.69   11.50
  -4 -13   0  149.99   22.20
   4 -13   0  139.69   12.00
  -4 -13   0  116.09   10.50
  -4 -13   0  124.89   18.00
   4 -13   0  138.29   10.10
  -4 -13   0  140.19   20.00
  -4 -13   0  147.89   20.20
  -4  13   0  102.89   15.70
  -4  13   0  111.39   11.50
  -4  13   0  125.99   15.90
  -5 -13   0  317.27   22.80
  -5 -13   0  297.57   24.30
   5 -13   0  321.57   15.10
  -5 -13   0  314.67   28.80
   5 -13   0  293.07   15.40
  -5  13   0  281.27   22.70
  -5  13   0  264.07   30.60
   0 -14   0  113.89    7.40
   0  14   0  112.19    6.60
   0  14   0  115.39    9.90
   0  14   0  104.49   10.50
  -1 -14   0  409.96   19.70
   1 -14   0  428.16   18.10
  -1  14   0  431.36   24.90
   1  14   0  479.65   22.40
  -1  14   0  435.96   24.80
  -1  14   0  437.26   17.30
  -2 -14   0  895.51   51.09
  -2 -14   0  833.62   45.30
  -2 -14   0 1010.20   53.29
   2 -14   0  853.71   33.90
  -2 -14   0  946.51   54.19
  -2 -14   0  840.02   34.60
   2 -14   0  859.41   35.20
   2 -14   0  833.62   36.90
  -2  14   0  870.61   38.60
   2  14   0  871.61   38.70
  -2  14   0  918.81   43.50
   3 -14   0    0.00    9.50
  -3 -14   0    0.40   15.80
  -3 -14   0    3.50    8.40
   3 -14   0   10.80    3.70
  -3 -14   0    7.20    3.40
  -3 -14   0   11.60    8.40
   3 -14   0    4.30    4.60
  -3 -14   0    5.80    9.20
  -3  14   0    5.50    5.90
  -3  14   0    7.70    5.80
  -3  14   0   -2.90    7.30
   4 -14   0  190.28   13.20
  -4 -14   0  153.58   23.80
  -4 -14   0  159.58   21.20
  -4 -14   0  155.28   20.40
  -4 -14   0  160.98   32.00
  -4 -14   0  145.29   20.80
   4 -14   0  160.38   10.70
  -4 -14   0  124.99   11.00
  -4  14   0  152.08   13.30
  -4  14   0  115.19   17.10
   5 -14   0  219.88   12.40
  -5 -14   0  216.68   18.80
   5 -14   0  227.28   11.70
  -5 -14   0  221.28   31.40
  -5  14   0  161.08   39.10
  -5  14   0  172.98   17.30
   0 -15   0   -0.40    2.80
   0  15   0    0.10    2.20
   0  15   0    0.60    2.50
   0  15   0   -0.30    3.90
   1 -15   0  413.76   20.80
  -1 -15   0  519.35   35.30
  -1 -15   0  438.66   20.30
   1 -15   0  437.16   38.10
   1 -15   0  424.36   18.30
  -1 -15   0  421.86   20.10
   1 -15   0  413.36   19.30
  -1  15   0  424.86   17.60
   1  15   0  465.95   23.30
  -1  15   0  457.05   25.90
   2 -15   0  378.86   20.80
  -2 -15   0  380.06   31.50
   2 -15   0  386.76   17.20
   2 -15   0  349.57   18.20
  -2 -15   0  430.66   36.10
  -2 -15   0  374.76   27.80
  -2  15   0  387.16   30.90
   2  15   0  380.96   22.10
  -2  15   0  397.16   22.20
  -2  15   0  367.76   23.90
  -3 -15   0  247.88   34.30
  -3 -15   0  185.08   32.90
  -3 -15   0  210.38   22.30
  -3 -15   0  185.58   23.00
   3 -15   0  192.68   13.20
  -3 -15   0  188.28   23.70
  -3 -15   0  183.28   12.20
  -3 -15   0  191.98   24.70
  -3  15   0  191.68   15.20
  -3  15   0  141.69   18.10
   4 -15   0   98.19    9.60
  -4 -15   0   82.99   24.00
  -4 -15   0   86.29   16.60
  -4 -15   0   83.99   15.60
  -4 -15   0   85.69   18.00
   4 -15   0   98.89    8.40
  -4 -15   0   82.19   15.70
  -4  15   0   82.09   13.80
  -4  15   0   91.39   10.40
  -5 -15   0   50.59   10.30
  -5 -15   0   37.50    9.30
  -5 -15   0   39.80    9.30
   5 -15   0   50.59    6.20
   5 -15   0   38.90    5.30
  -5  15   0   25.40   10.80
   0 -16   0   96.69    7.60
   0 -16   0   93.29   21.40
   0 -16   0  145.99   22.80
   0 -16   0   89.99    8.80
   0  16   0   95.59   11.10
   0  16   0   89.59   11.30
   0  16   0   99.69    6.80
  -1 -16   0   56.59   12.20
  -1 -16   0   63.79   14.80
  -1 -16   0   81.39   16.50
   1 -16   0   52.89    6.80
  -1 -16   0   88.49   15.90
   1 -16   0   56.29    5.30
   1  16   0   44.20    5.40
  -1  16   0   43.30    4.70
  -1  16   0   53.49   10.50
   1  16   0   42.30    7.50
  -1  16   0   54.59   10.00
  -2 -16   0  251.07   26.30
   2 -16   0  247.38   16.60
   2 -16   0  262.07   14.60
  -2 -16   0  270.37   31.10
  -2 -16   0  279.67   24.10
  -2 -16   0  327.07   31.10
   2 -16   0  257.37   13.20
  -2  16   0  257.07   19.40
  -2  16   0  267.37   22.00
   2  16   0  273.87   19.10
  -2  16   0  266.67   18.10
  -3 -16   0   24.80   11.90
   3 -16   0   47.90    9.50
  -3 -16   0   26.20   20.50
   3 -16   0   23.00    6.00
  -3 -16   0   32.30   17.30
  -3 -16   0   35.50   13.10
  -3 -16   0   21.70   11.40
  -3 -16   0   37.90   11.90
   3 -16   0   23.90    4.70
  -3  16   0   29.70    8.50
  -3  16   0   26.00    7.40
  -4 -16   0   16.80   10.00
  -4 -16   0   24.50   10.90
  -4 -16   0   21.60    9.50
   4 -16   0   26.60    5.70
  -4 -16   0   14.00   20.10
   4 -16   0   22.00    4.70
  -4 -16   0   20.30   10.00
  -4  16   0   19.60    5.90
  -4  16   0   22.00    7.70
  -5 -16   0  108.69   13.00
  -5 -16   0  100.69   13.80
   5 -16   0  116.69    8.40
  -5  16   0   77.79   15.90
   0 -17   0   12.70   10.70
   0 -17   0   -0.80    3.40
   0 -17   0   -1.40    4.20
   0 -17   0  -10.90    9.30
   0  17   0    1.40    2.80
   0  17   0    2.80    4.30
   0  17   0   -0.10    4.20
   1 -17   0  179.58   10.50
  -1 -17   0  183.58   12.60
   1 -17   0  170.88   11.20
  -1 -17   0  220.28   24.70
   1 -17   0  185.38   13.00
  -1 -17   0  187.68   12.60
  -1 -17   0  244.68   29.30
   1 -17   0  179.68   25.30
  -1 -17   0  221.88   24.40
  -1  17   0  192.98   17.60
   1  17   0  196.88   11.00
   1  17   0  201.98   16.10
  -2 -17   0  242.88   29.70
  -2 -17   0  218.38   32.80
  -2 -17   0  228.08   27.20
  -2 -17   0  160.68   22.40
   2 -17   0  198.38   11.30
   2 -17   0  198.68   14.60
   2  17   0  174.98   19.90
   2  17   0  183.18   12.60
  -2  17   0  186.68   15.40
  -2  17   0  190.38   19.70
   3 -17   0 1263.37   54.59
  -3 -17   0 1261.77   64.29
   3 -17   0 1371.16   52.79
   3 -17   0 1358.46   51.09
  -3 -17   0 1447.36   79.39
  -3 -17   0 1346.67   72.19
  -3 -17   0 1423.26   80.09
  -3 -17   0 1386.36   68.29
  -3 -17   0 1357.66   70.09
  -3  17   0 1367.26   56.09
  -3  17   0 1378.96   60.19
  -3  17   0 1277.27   62.79
   4 -17   0   34.20    6.00
  -4 -17   0   42.20   11.80
  -4 -17   0   43.50   12.40
   4 -17   0   44.10    6.80
  -4 -17   0   34.30   12.20
  -4 -17   0   38.40   20.90
  -4 -17   0   35.60   11.40
  -4  17   0   37.70    8.30
  -4  17   0   36.10    7.20
   5 -17   0   62.19    6.50
  -5 -17   0   38.00    8.10
   5 -17   0   42.10    4.70
  -5 -17   0   38.20    9.20
  -5  17   0   27.10    9.40
   0 -18   0   74.49    8.30
   0 -18   0   52.39   18.30
   0 -18   0   67.29    7.50
   0 -18   0   76.89   16.10
   0  18   0   59.59    6.40
   0  18   0   81.89   11.50
   0  18   0   57.69   10.80
  -1 -18   0   44.00    7.50
   1 -18   0   40.70    5.40
  -1 -18   0   49.60   13.80
   1 -18   0   50.59    7.60
  -1 -18   0   44.20   16.30
  -1 -18   0   42.20    6.30
   1 -18   0   41.30    6.00
  -1 -18   0   44.40   13.10
   1  18   0   36.40    5.50
  -1  18   0   50.69   10.00
  -1  18   0   32.20    4.90
  -1  18   0   36.50   10.20
   1  18   0   28.10    8.00
  -2 -18   0  322.77   36.80
  -2 -18   0  299.37   25.90
  -2 -18   0  270.47   34.00
  -2 -18   0  316.17   29.60
   2 -18   0  280.17   15.70
   2 -18   0  292.77   23.20
   2 -18   0  285.97   14.70
  -2  18   0  303.37   25.00
  -2  18   0  279.37   19.20
   2  18   0  283.87   23.70
  -3 -18   0   34.20   23.70
  -3 -18   0   57.99   14.60
  -3 -18   0   54.69   15.20
  -3 -18   0   53.39   14.00
   3 -18   0   54.79    7.70
  -3 -18   0   53.29   15.30
   3 -18   0   73.19    7.10
   3 -18   0   55.49   10.30
  -3 -18   0   35.30   21.60
  -3  18   0   59.59    9.30
   4 -18   0   84.19    8.30
  -4 -18   0  117.09   25.80
  -4 -18   0   69.39   15.50
  -4 -18   0   81.59   22.70
  -4 -18   0   88.49   16.50
   4 -18   0   89.39    7.90
  -4 -18   0   87.19   15.50
  -4  18   0   78.19    9.40
   5 -18   0   73.19    5.70
  -5 -18   0   64.69   10.20
  -5 -18   0   74.29   10.20
  -5  18   0   47.10   10.80
   0 -19   0    6.60    4.60
   0 -19   0   -1.30    7.80
   0 -19   0   -2.10   11.60
   0 -19   0    4.00    3.80
   0  19   0    3.50    6.80
   0  19   0    5.60    5.70
   0  19   0    1.80    3.90
   1 -19   0    1.20    4.00
  -1 -19   0    6.70    9.70
  -1 -19   0    6.50    4.50
   1 -19   0   10.70    4.70
  -1 -19   0   -2.60   11.20
   1 -19   0    7.20    3.70
  -1 -19   0    4.30    8.80
  -1 -19   0    2.40    4.80
  -1  19   0    9.00    8.20
   1  19   0    3.80    5.10
  -1  19   0    1.10    6.90
   1  19   0   -3.00    6.90
  -1  19   0   10.80    4.50
   2 -19   0  110.29   11.80
  -2 -19   0   66.79   20.60
   2 -19   0   89.89    8.70
  -2 -19   0   84.49   22.80
  -2 -19   0   87.79   18.00
  -2 -19   0  121.99   19.30
  -2  19   0  127.89   13.00
  -2  19   0   91.29   16.50
   3 -19   0   15.60    5.00
  -3 -19   0   18.40   11.00
  -3 -19   0   -4.20   19.00
  -3 -19   0   20.50   11.20
   3 -19   0    8.70    3.90
  -3 -19   0   16.80    9.00
  -3  19   0   16.90    6.60
  -3  19   0    8.80   10.30
  -4 -19   0  175.28   34.40
  -4 -19   0  101.09   17.30
   4 -19   0  111.99    8.50
  -4 -19   0  115.89   19.40
   4 -19   0  106.59    9.00
  -4 -19   0   95.59   16.20
  -4  19   0   97.19   10.00
  -5 -19   0   77.59   10.30
  -5 -19   0   79.39   15.00
  -5  19   0   56.39   16.90
   0 -20   0  254.67   14.50
   0 -20   0  257.27   27.50
   0 -20   0  232.78   27.50
   0 -20   0  293.77   42.10
   0  20   0  280.17   21.70
   0  20   0  285.57   18.90
   0  20   0  246.18   24.10
  -1 -20   0  366.16   34.70
  -1 -20   0  416.46   43.90
   1 -20   0  365.46   17.70
  -1 -20   0  365.56   18.80
   1 -20   0  359.66   19.80
   1 -20   0  396.36   28.10
  -1 -20   0  375.66   20.00
  -1  20   0  364.06   23.70
   1  20   0  348.97   27.30
  -1  20   0  380.96   28.20
  -2 -20   0  141.99   29.20
   2 -20   0  171.98   10.80
  -2 -20   0  162.08   22.60
  -2 -20   0  160.48   29.80
  -2 -20   0  170.48   20.70
   2 -20   0  163.08   11.40
   2 -20   0  163.68   14.10
  -2  20   0  156.98   20.00
  -2  20   0  166.48   15.50
  -3 -20   0  257.97   27.50
  -3 -20   0  241.28   38.40
   3 -20   0  264.27   14.10
  -3 -20   0  278.37   26.00
   3 -20   0  274.27   15.40
  -3 -20   0  257.97   26.40
   3 -20   0  272.67   18.40
  -3 -20   0  180.48   35.30
  -3  20   0  267.47   18.10
  -3  20   0  265.37   24.30
  -4 -20   0   77.99   23.90
  -4 -20   0   34.50   11.20
  -4 -20   0   33.70    9.70
   4 -20   0   47.40    6.20
   4 -20   0   36.60    5.20
  -4 -20   0   25.90   10.40
  -4  20   0   33.10    6.50
  -5 -20   0  146.99   11.10
  -5 -20   0  127.99   12.50
  -5  20   0  100.19   12.60
   0 -21   0   -0.20    4.40
   0 -21   0   -8.50   11.70
   0 -21   0    4.90   10.50
   0 -21   0   -4.90    8.10
   0 -21   0   -2.60    4.10
   0  21   0   -1.20    6.80
  -1 -21   0  214.48   25.70
  -1 -21   0  250.27   36.30
   1 -21   0  221.38   33.20
  -1 -21   0  234.48   15.60
  -1 -21   0  236.58   28.60
   1 -21   0  235.18   15.00
  -1 -21   0  240.78   14.90
   1 -21   0  243.88   15.60
   1 -21   0  264.27   22.80
  -1  21   0  183.58   18.90
  -1  21   0  237.18   22.80
  -2 -21   0   40.30   12.10
  -2 -21   0   11.50   17.60
   2 -21   0   52.89    6.70
   2 -21   0   39.50    6.40
   2 -21   0   57.79    9.00
  -2 -21   0   39.90   12.90
  -2 -21   0   30.30   21.60
  -2  21   0   34.00   12.60
  -2  21   0   46.90    9.70
  -3 -21   0  222.18   24.00
  -3 -21   0  199.88   37.60
  -3 -21   0  233.68   24.10
   3 -21   0  239.68   13.20
   3 -21   0  214.88   16.80
   3 -21   0  251.47   14.10
  -3 -21   0  236.98   26.10
  -3 -21   0  287.27   43.50
  -3  21   0  225.38   16.70
  -3  21   0  219.28   22.60
  -4 -21   0  201.28   34.90
  -4 -21   0  193.98   19.40
   4 -21   0  187.98   10.70
   0 -22   0   29.50    6.50
   0 -22   0   35.20   14.60
   0 -22   0   31.30   12.90
   0 -22   0   10.40   10.70
   0  22   0   23.60   10.10
   1 -22   0  206.38   14.70
  -1 -22   0  216.58   15.00
  -1 -22   0  201.58   25.00
   1 -22   0  199.88   32.10
  -1 -22   0  188.68   33.60
  -1 -22   0  197.98   13.60
  -1 -22   0  200.58   27.80
   1 -22   0  199.58   12.50
  -1  22   0  240.48   23.10
  -1  22   0  206.28   18.90
  -2 -22   0  234.28   26.00
   2 -22   0  227.38   16.30
  -2 -22   0  204.08   35.00
  -2 -22   0  271.47   45.00
  -2 -22   0  258.47   25.40
  -2 -22   0  248.68   24.40
   2 -22   0  233.98   13.40
  -2  22   0  226.78   30.40
  -2  22   0  228.78   18.20
   3 -22   0   19.60    7.40
  -3 -22   0   30.10   11.20
   3 -22   0   13.50    5.90
  -3 -22   0   12.60    8.70
  -3 -22   0   13.70   21.50
   3 -22   0   17.20    4.90
  -3 -22   0   21.50   10.10
  -3  22   0   17.40   11.40
  -3  22   0   22.30    6.50
   4 -22   0    8.30    3.50
  -4 -22   0    5.80    7.20
  -4 -22   0   16.00   17.30
  -4 -22   0    5.10    6.20
  -4 -22   0   20.30   10.00
  -4  22   0    3.60    4.00
   0 -23   0   -5.10    4.50
   0 -23   0    2.10    5.20
   0 -23   0    1.40    8.30
   0 -23   0   -8.20   12.30
   0  23   0   -3.30    8.10
  -1 -23   0   83.89   20.20
  -1 -23   0   76.79   22.70
   1 -23   0  103.89   11.30
  -1 -23   0  106.49   10.70
  -1 -23   0  128.69   12.70
   1 -23   0   99.59    9.30
  -1 -23   0   96.29   18.90
   1  23   0  116.69   12.60
  -1  23   0   88.39   12.90
  -1  23   0   88.49   17.70
  -2 -23   0  226.28   37.10
  -2 -23   0  271.67   27.70
  -2 -23   0  306.47   46.80
   2 -23   0  262.97   14.60
  -2 -23   0  263.57   24.90
   2 -23   0  276.97   17.60
  -2 -23   0  262.47   25.60
  -2  23   0  286.87   19.00
  -2  23   0  264.37   25.20
   3 -23   0    9.60    3.90
  -3 -23   0    1.80    7.60
  -3 -23   0    7.10    8.10
  -3 -23   0   43.70   24.10
  -3 -23   0   10.20    8.30
   3 -23   0   14.40    6.50
  -3  23   0    7.60    5.30
  -4 -23   0  159.68   18.80
  -4 -23   0  128.39   14.60
   4 -23   0  116.19    7.90
  -4 -23   0  134.29   13.90
  -4 -23   0   80.89   20.50
  -4  23   0  117.69    8.90
   0 -24   0   16.00    9.20
   0 -24   0   25.60   15.40
   0 -24   0   29.60    7.00
   0 -24   0   22.30    6.00
   0  24   0   16.20   10.20
  -1 -24   0   33.60    6.50
   1 -24   0   23.10    5.80
  -1 -24   0   33.80    7.90
  -1 -24   0   12.40   15.80
  -1 -24   0   33.40   12.60
   1 -24   0   43.90    7.20
  -1 -24   0   12.70   12.60
  -1  24   0   24.60   10.30
  -1  24   0   11.50   10.10
   1  24   0   33.80    7.60
  -2 -24   0   78.29   15.20
  -2 -24   0   89.49   17.50
   2 -24   0   89.99   10.40
  -2 -24   0   49.10   25.30
  -2 -24   0   63.09   23.80
   2 -24   0   81.39    8.20
  -2 -24   0   96.59   16.60
  -2  24   0   93.99   17.80
  -2  24   0   81.29   11.20
  -2  24   0   80.29   10.10
   3 -24   0   51.49    6.40
  -3 -24   0   47.10   11.80
  -3 -24   0   44.70   11.80
  -3 -24   0   55.39   12.90
  -3 -24   0   85.09   26.70
  -3  24   0   50.29    7.80
  -3  24   0   57.39   13.70
  -4 -24   0   42.00    8.40
  -4 -24   0   41.40    8.00
  -4 -24   0   61.09   11.90
   4 -24   0   45.80    5.10
  -4  24   0   41.40    5.10
  -4  24   0   36.10   10.50
   0 -25   0   -6.10   13.30
   0 -25   0   -6.90    5.10
   0 -25   0   13.00   12.70
   0  25   0   -4.20    9.30
  -1 -25   0  178.18   23.60
   1 -25   0  184.48   14.00
   1 -25   0  170.68   12.00
  -1 -25   0  181.38   12.80
  -1 -25   0  130.69   24.60
   1  25   0  175.28   14.60
  -1  25   0  174.08   17.90
  -1  25   0  168.58   21.30
  -2 -25   0  150.68   19.00
  -2 -25   0  124.89   19.70
  -2 -25   0  140.49   19.10
  -2 -25   0  101.59   26.90
   2 -25   0  144.79   12.70
  -2  25   0  167.18   14.70
  -2  25   0  146.29   19.80
  -2  25   0  141.19   12.30
  -3 -25   0   13.00    7.70
  -3 -25   0    4.10    7.70
   3 -25   0   14.10    5.90
   3 -25   0   15.20    4.20
  -3 -25   0    5.90    8.30
  -3  25   0   19.40   12.20
  -4 -25   0   19.80    5.50
  -4 -25   0   36.40   10.80
  -4  25   0   17.30   11.60
  -4  25   0   23.50    3.70
   0 -26   0  186.48   13.40
   0 -26   0  162.68   19.10
   0 -26   0  197.38   28.20
   0 -26   0  193.78   13.40
   0  26   0  199.58   22.00
   0  26   0  196.48   14.50
   1 -26   0  118.39   10.30
  -1 -26   0  113.69   19.00
   1 -26   0  131.39   11.80
  -1 -26   0  127.09   11.00
   1  26   0  119.99   12.10
  -1  26   0  114.89   18.60
  -1  26   0  120.89   13.70
  -1  26   0  108.99   11.70
  -2 -26   0  130.29   17.10
   2 -26   0  142.79   12.20
   2 -26   0  132.69    9.90
  -2 -26   0  127.39   17.80
  -2 -26   0   78.29   25.20
  -2 -26   0  128.69   18.80
  -2  26   0  131.69   13.00
  -2  26   0  126.59   18.60
  -2  26   0  128.79   11.70
   3 -26   0   37.20    7.10
  -3 -26   0   38.70    9.20
  -3 -26   0   33.60    9.10
  -3 -26   0    5.10   19.90
   3 -26   0   34.60    6.50
  -3 -26   0   34.50   10.10
  -3  26   0   38.30    6.10
  -3  26   0   50.49   15.80
   0 -27   0    6.70    4.30
   0 -27   0   -1.50    6.00
   0  27   0   -1.50    5.30
   0  27   0   -5.90   10.00
  -1 -27   0   98.19   17.70
   1 -27   0   99.09    9.60
   1 -27   0  108.29   10.50
  -1 -27   0   86.59   15.30
  -1  27   0   94.99   10.60
   1  27   0  101.49   10.50
  -1  27   0   76.29   13.10
  -1  27   0   83.99   15.90
  -2 -27   0   59.19   12.30
  -2 -27   0   58.69   12.30
   2 -27   0   61.19    7.80
  -2 -27   0   45.20   12.10
   2 -27   0   61.99    7.00
  -2  27   0   69.79    9.20
  -2  27   0   62.29    8.00
  -2  27   0   55.09   14.10
  -3 -27   0  158.08   15.70
   3 -27   0  178.38    9.90
  -3 -27   0  158.98   15.10
  -3 -27   0  160.48   16.90
   3 -27   0  204.48   17.10
  -3  27   0  163.48   10.90
   0 -28   0 1609.54   58.69
   0 -28   0 1496.75   58.89
   0  28   0 1554.74   59.89
   1 -28   0  274.27   15.10
  -1 -28   0  274.17   25.20
   1 -28   0  274.07   15.70
  -1 -28   0  259.87   22.70
  -1 -28   0  278.17   22.60
  -1  28   0  234.28   19.70
  -1  28   0  231.38   30.20
  -1  28   0  275.87   16.40
   1  28   0  272.67   15.70
   2 -28   0    4.80    4.40
  -2 -28   0    2.10    6.10
  -2 -28   0   10.60    9.10
   2 -28   0    2.90    4.20
  -2 -28   0   -7.00    8.10
  -2  28   0    9.50    5.50
  -2  28   0   -1.60    4.40
  -2  28   0   -2.20    9.50
  -3 -28   0  113.19   11.60
  -3 -28   0   89.99   13.90
   3 -28   0   89.89    8.80
  -3  28   0   98.19    8.50
   0 -29   0    1.00    4.40
   0 -29   0   -4.00    5.80
   0  29   0   -9.20   11.60
   0  29   0   10.20    5.00
   1 -29   0  423.06   20.40
  -1 -29   0  368.06   26.90
  -1 -29   0  331.07   25.80
   1 -29   0  364.96   18.20
  -1  29   0  400.56   20.70
  -1  29   0  403.46   27.80
   1  29   0  402.96   19.20
  -2 -29   0  115.29   13.60
   2 -29   0  108.79    9.00
   2 -29   0  109.59    8.80
  -2  29   0   87.29   14.90
  -2  29   0   83.39   10.80
  -3 -29   0   48.40    7.30
   3 -29   0   39.40    6.20
  -3  29   0   57.79    6.20
   0 -30   0  608.24   25.40
   0  30   0  620.94   26.50
  -1 -30   0   54.79    9.50
  -2 -30   0  196.18   15.60
   2 -30   0  196.28   11.20
  -2  30   0  179.38   12.50
   0 -31   0    6.10    5.60
   0 -31   0   -2.10    3.90
   0  31   0    2.10    3.90
  -1 -31   0  386.16   22.90
   1 -31   0  383.56   17.30
  -1  31   0  393.76   17.60
  -2 -31   0   19.20    5.80
   2 -31   0    9.80    3.50
   0 -32   0 1437.46   57.59
  -1 -32   0  203.28   14.60
   1 -32   0  219.18   12.00
  -1  32   0  187.28   13.20
   0  33   0    2.40    3.50
  -6   0   1  375.86   30.90
  -6   0   1  370.16   23.10
  -6   0   1  377.96   24.00
  -5   0   1  399.96   29.90
  -5   0   1  444.16   28.90
  -5   0   1  403.26   22.10
  -5   0   1  420.46   31.80
  -5   0   1  400.96   37.60
  -5   0   1  349.27   30.60
  -4   0   1  154.28   25.10
  -4   0   1  138.59   10.50
  -4   0   1  163.18   25.30
  -4   0   1  134.99   21.30
  -4   0   1  128.49   18.00
  -3   0   1  339.77   16.00
  -2   0   1  709.73   26.60
   1   0  -1    5.10    1.30
   0   0   1    4.70    0.70
   0   0  -1    4.30    0.70
   1   0   1    4.10    1.10
  -1   0  -1    2.40    2.10
  -2   0  -1   24.80    4.50
  -3   0  -1   16.60    7.20
  -3   0  -1   12.90    5.00
  -3   0  -1   17.20    4.70
  -3   0  -1   13.00    8.40
  -3   0  -1    7.90   10.60
  -3   0  -1   13.20    7.70
  -4   0  -1   80.59   14.60
  -4   0  -1   77.59   10.90
  -4   0  -1   74.59   19.60
  -4   0  -1   85.59   17.00
  -4   0  -1   72.59   15.00
  -4   0  -1   75.89   21.70
  -5   0  -1   83.99   17.60
  -5   0  -1  118.49   16.90
  -5   0  -1  119.39   15.30
  -6   0  -1   67.09    8.40
  -6   0  -1   80.99   11.50
  -6   0  -1   58.59   10.50
  -6  -1   1   48.30    9.30
  -6  -1   1   79.19   11.00
  -6   1   1   81.19   11.70
  -5  -1   1  272.47   28.60
  -5  -1   1  245.98   23.30
  -5  -1   1  261.77   29.60
  -5  -1   1  239.08   24.00
  -5  -1   1  278.57   22.60
  -5  -1   1  231.68   16.80
  -5   1   1  224.48   23.60
  -5   1   1  262.57   30.90
  -5   1   1  209.08   16.50
  -5   1   1  253.07   24.40
  -5   1   1  234.88   22.60
  -5   1   1  295.17   23.20
  -4  -1   1   27.80   12.90
  -4  -1   1   31.50   13.90
  -4  -1   1   22.40    9.70
  -4  -1   1   32.70   13.00
  -4  -1   1   36.50    6.30
  -4   1   1   32.80   14.30
  -4   1   1   30.60   14.70
  -4   1   1   23.90   13.50
  -4   1   1   40.10   11.40
  -4   1   1   28.10    5.90
  -3  -1   1   37.90    5.50
  -3   1   1   37.80    5.40
  -2  -1   1 1382.46   49.50
   2  -1  -1 1401.36   49.10
  -2   1   1 1380.96   49.40
   0  -1   1  316.37   11.20
   0  -1  -1  309.67   11.40
   0  -1  -1  311.17   11.10
   0   1   1  316.97   11.10
   0   1   1  328.97   12.00
   0   1  -1  297.97   11.10
  -1  -1  -1 2452.35   76.69
  -1  -1  -1 2084.09   73.99
   1  -1   1 2035.50   72.29
  -1   1  -1 2097.69   72.29
   1   1   1 2081.29   72.39
  -1   1  -1 2022.00   74.79
  -2  -1  -1 1496.85   55.29
   2   1   1 1505.45   52.79
  -2   1  -1 1522.65   55.59
  -3  -1  -1  236.48   21.90
  -3  -1  -1  255.47   14.70
  -3  -1  -1  217.78   24.10
  -3  -1  -1  245.58   16.40
  -3  -1  -1  257.87   21.00
  -3  -1  -1  243.68   23.40
  -3   1  -1  262.07   23.00
  -3   1  -1  255.47   14.90
  -3   1  -1  236.08   23.10
  -3   1  -1  246.48   20.20
  -3   1  -1  259.87   16.90
  -3   1  -1  242.68   26.10
  -4  -1  -1  890.51   47.40
  -4  -1  -1  872.21   38.90
  -4  -1  -1  854.21   54.09
  -4  -1  -1  881.71   49.40
  -4  -1  -1  884.51   52.19
  -4  -1  -1  878.21   58.69
  -4   1  -1  837.32   38.80
  -4   1  -1  856.91   48.10
  -4   1  -1  869.51   51.29
  -4   1  -1  865.71   51.99
  -4   1  -1  890.91   46.90
  -5  -1  -1   73.09   16.90
  -5  -1  -1   54.39   16.50
  -5  -1  -1  102.99   14.50
  -5  -1  -1   89.79   16.30
  -5   1  -1   76.79   16.30
  -5   1  -1   76.89   15.40
  -5   1  -1   85.69   15.20
  -5   1  -1   93.29   13.80
  -6  -1  -1   20.90    6.50
  -6  -1  -1   32.60    6.10
  -6  -1  -1   52.69    8.80
  -6   1  -1   21.30    9.40
  -6   1  -1   27.30    5.70
  -6   1  -1   48.20    8.70
  -6  -2   1  114.59   12.90
  -6  -2   1  108.39   12.30
  -6   2   1  137.19   14.00
  -6   2   1   98.39   15.20
  -6   2   1   95.79   11.90
  -5  -2   1   65.09   14.80
  -5  -2   1   64.59   15.80
  -5  -2   1   67.19   12.60
  -5  -2   1   51.59    9.20
  -5  -2   1   65.49   13.60
  -5  -2   1   58.49   18.10
  -5   2   1   66.99   14.60
  -5   2   1   54.49   16.50
  -5   2   1   66.19   13.50
  -5   2   1   46.60   10.90
  -4  -2   1   43.60   15.30
  -4  -2   1   31.90   12.80
  -4  -2   1   41.20   13.50
  -4  -2   1   42.30    6.90
  -4  -2   1   44.60   13.90
  -4  -2   1   29.50   13.00
  -4   2   1   49.00   15.20
  -4   2   1   53.49   15.40
  -4   2   1   36.70   15.10
  -4   2   1   52.39   23.70
  -4   2   1   26.90   14.80
  -4   2   1   35.50    5.90
  -3  -2   1  641.94   26.10
  -3   2   1  632.24   26.10
   2  -2  -1   33.60    3.50
  -2  -2   1   28.00    3.00
  -2   2   1   30.60    3.60
  -2   2   1   24.60    3.20
   1  -2  -1  739.13   27.80
  -1  -2   1  783.12   26.60
   1  -2  -1  764.72   27.00
  -1   2   1  723.13   27.00
   1  -2   1 1572.44   54.79
  -1  -2  -1 1602.84   56.39
  -1   2  -1 1702.53   54.79
  -1   2  -1 1557.24   57.49
   1   2   1 1573.24   54.99
  -2  -2  -1  186.38   13.00
  -2  -2  -1  204.58   14.10
  -2  -2  -1  179.48   10.30
  -2   2  -1  190.28   10.80
   2   2   1  186.58    8.70
  -3  -2  -1  775.92   35.30
  -3  -2  -1  802.72   45.60
  -3  -2  -1  792.92   43.90
  -3  -2  -1  802.62   41.70
  -3  -2  -1  789.92   33.00
  -3  -2  -1  704.63   43.60
  -3   2  -1  797.22   40.50
  -3   2  -1  776.32   44.30
  -3   2  -1  726.13   32.90
  -3   2  -1  790.82   45.00
  -3   2  -1  768.52   35.80
  -3   2  -1  764.52   42.50
   3   2   1  726.13   30.80
  -3   2  -1  767.52   33.10
  -4  -2  -1  597.14   45.50
  -4  -2  -1  566.04   35.80
  -4  -2  -1  587.34   40.80
  -4  -2  -1  582.74   28.40
  -4  -2  -1  550.34   37.80
  -4  -2  -1  580.64   46.30
  -4   2  -1  617.04   40.20
  -4   2  -1  537.05   38.80
  -4   2  -1  603.64   35.50
  -4   2  -1  521.95   28.20
  -4   2  -1  559.94   36.30
  -5  -2  -1  392.46   27.70
  -5  -2  -1  391.56   30.10
  -5  -2  -1  466.15   28.60
  -5  -2  -1  331.67   31.90
  -5   2  -1  401.06   29.20
  -5   2  -1  380.16   34.30
  -5   2  -1  393.26   26.80
  -5   2  -1  344.17   27.60
  -6  -2  -1   84.69   10.30
  -6  -2  -1  121.39   12.70
  -6  -2  -1  106.59   10.00
  -6   2  -1   80.49   11.40
  -6   2  -1   83.19   11.70
  -6  -3   1    9.50    5.70
  -6  -3   1   15.90    6.10
  -6   3   1   34.70    9.30
  -6   3   1   32.80    8.00
  -6   3   1    2.70    6.30
  -6   3   1   12.50    5.90
  -5  -3   1  298.17   23.80
  -5  -3   1  288.87   33.70
  -5  -3   1  279.27   25.80
  -5  -3   1  266.27   28.30
  -5  -3   1  225.08   16.60
  -5  -3   1  263.37   24.10
  -5   3   1  251.67   31.70
  -5   3   1  276.17   24.70
  -5   3   1  273.97   23.60
  -4  -3   1  553.34   24.40
  -4  -3   1  490.65   36.10
  -4  -3   1  513.75   39.40
  -4  -3   1  530.45   35.70
  -4  -3   1  533.75   42.20
  -4  -3   1  525.85   36.10
  -4   3   1  526.85   34.00
  -4   3   1  518.15   24.10
  -4   3   1  499.85   34.80
  -4   3   1  527.35   44.30
  -4   3   1  528.25   50.99
  -3  -3   1  197.68   10.90
  -3   3   1  230.88   26.80
  -3   3   1  183.08   10.70
   2  -3  -1  454.25   17.70
  -2  -3   1  459.95   17.90
   2  -3  -1  430.96   21.10
  -2   3   1  444.76   18.20
   1  -3  -1 2172.18   75.79
  -1   3   1 2165.28   74.99
   1   3  -1 2189.58   73.79
   0  -3  -1  616.44   23.20
   0  -3   1  608.44   22.60
   0  -3   1  645.24   22.00
   0  -3  -1  651.43   22.20
   0   3  -1  618.34   21.80
   0   3   1  613.74   22.90
   0   3   1  635.14   22.20
  -1  -3  -1 2677.33   89.69
   1  -3   1 2536.85   87.89
   1   3   1 2640.14   88.29
  -1   3  -1 2507.85   90.89
  -2  -3  -1  757.12   32.20
  -2  -3  -1  802.22   31.10
  -2   3  -1  793.32   31.40
  -3  -3  -1  504.95   23.50
  -3  -3  -1  465.15   33.90
  -3  -3  -1  505.45   31.50
  -3  -3  -1  484.05   34.50
  -3  -3  -1  501.05   25.70
  -3  -3  -1  487.55   33.00
  -3   3  -1  511.45   26.40
  -3   3  -1  485.05   23.80
  -3   3  -1  482.05   33.30
  -3   3  -1  503.55   24.00
  -3   3  -1  524.95   34.00
  -3   3  -1  515.55   32.20
  -3   3  -1  500.05   30.20
   3   3   1  488.45   22.00
  -4  -3  -1   33.90   18.20
  -4  -3  -1   31.80   15.80
  -4  -3  -1   21.70    8.50
  -4  -3  -1   27.60   10.60
  -4  -3  -1   23.70    9.60
  -4  -3  -1   41.90    7.90
  -4   3  -1    4.50   10.00
  -4   3  -1   27.00    9.90
  -4   3  -1   18.40    9.50
  -4   3  -1   28.00    7.90
  -4   3  -1   21.40    9.50
  -5  -3  -1  337.57   24.10
  -5  -3  -1  257.57   29.20
  -5  -3  -1  266.87   22.80
  -5  -3  -1  288.27   25.70
  -5   3  -1  278.37   24.00
  -5   3  -1  255.47   21.50
  -5   3  -1  263.17   29.70
  -6  -3  -1   51.79    8.90
  -6  -3  -1   31.80    6.40
  -6  -3  -1   29.00    6.10
  -6   3  -1   26.90    8.10
  -6  -4   1   87.59   11.70
  -6  -4   1   98.09   12.00
  -6   4   1  135.19   15.70
  -6   4   1   63.89   12.40
  -6   4   1   93.89   11.00
  -5  -4   1  995.90   53.49
  -5  -4   1  937.11   43.30
  -5  -4   1  982.90   50.59
  -5  -4   1 1013.90   57.99
  -5  -4   1 1024.20   58.69
  -5  -4   1 1001.00   54.89
  -5   4   1 1112.29   50.69
  -5   4   1 1004.90   52.99
  -5   4   1  998.10   66.89
  -5   4   1  991.10   51.39
  -4  -4   1  298.37   24.30
  -4  -4   1  278.97   25.30
  -4  -4   1  282.87   29.50
  -4  -4   1  285.47   27.40
  -4  -4   1  305.17   26.30
  -4  -4   1  303.97   31.20
  -4  -4   1  286.87   15.80
  -4   4   1  251.27   15.50
  -4   4   1  277.97   23.40
  -4   4   1  284.77   23.50
  -4   4   1  276.47   26.10
  -4   4   1  313.47   35.20
  -4   4   1  324.37   25.50
   4   4  -1  266.87   28.20
  -3  -4   1   51.39   12.30
  -3  -4   1   51.79    5.30
  -3  -4   1   57.69   13.40
  -3   4   1   49.99    5.40
  -3   4   1   53.39   11.00
   2  -4  -1  547.95   26.70
   2  -4  -1  612.64   23.50
  -2  -4   1  612.84   23.60
  -2   4   1  697.03   25.90
   0  -4  -1 1231.08   42.10
   0  -4   1 1235.78   41.80
   0  -4   1 1141.99   42.60
   0  -4  -1 1213.18   43.50
   0   4  -1 1235.68   41.70
   0   4   1 1256.97   42.30
   0   4   1 1204.58   43.00
   1  -4   1 5351.36  184.08
  -1   4  -1 5622.74  185.08
   1   4   1 5398.56  184.48
  -2  -4  -1 2291.87   79.99
  -2  -4  -1 2182.68   81.09
   3  -4   1   -1.70    5.40
  -3  -4  -1    6.30    6.90
  -3  -4  -1    9.00    7.90
  -3  -4  -1    6.00    3.70
  -3  -4  -1   -2.00    7.80
  -3  -4  -1    1.70    4.10
  -3  -4  -1    0.90    6.50
  -3   4  -1    1.60    6.60
  -3   4  -1    6.20    7.30
   3   4   1    0.60    4.80
  -3   4  -1    3.80    6.40
  -3   4  -1    1.40    8.10
  -3   4  -1    2.60    3.40
  -3   4  -1    5.90    4.90
  -3   4  -1    7.50    4.40
  -4  -4  -1   68.39   14.60
  -4  -4  -1   77.39   10.70
  -4  -4  -1  104.19   22.50
  -4  -4  -1   61.09   19.00
  -4  -4  -1  116.99   20.50
  -4  -4  -1   67.99   13.60
  -4   4  -1   84.79   14.80
  -4   4  -1   61.29   14.00
  -4   4  -1   73.19   10.70
  -4   4  -1   88.99    9.80
  -4   4  -1   62.59   14.40
  -4   4  -1   79.79   13.90
  -5  -4  -1  155.68   26.80
  -5  -4  -1  180.98   20.30
  -5  -4  -1  192.98   18.50
  -5  -4  -1  171.78   18.60
  -5   4  -1  166.18   24.90
  -5   4  -1  152.08   17.90
  -5   4  -1  174.68   17.00
  -6  -4  -1   23.80    5.70
  -6  -4  -1   48.10    8.80
  -6  -4  -1   26.20    5.90
  -6  -5   1  172.18   15.10
  -6  -5   1  168.88   15.00
  -6   5   1  140.49   13.00
  -6   5   1  136.29   17.40
  -6   5   1  136.59   16.50
  -5  -5   1   10.20    7.40
  -5  -5   1   14.60    7.70
  -5  -5   1    4.50    7.80
  -5  -5   1   34.20   17.80
  -5  -5   1    4.30    6.10
  -5   5   1    8.30    6.00
  -5   5   1    4.80    6.30
  -5   5   1    3.00    8.90
  -4  -5   1  456.55   33.20
  -4  -5   1  464.95   33.30
  -4  -5   1  454.55   21.60
  -4  -5   1  417.66   34.70
  -4  -5   1  449.56   31.00
  -4  -5   1  457.85   37.60
  -4   5   1  438.16   41.30
  -4   5   1  458.25   30.40
   4   5  -1  429.16   29.20
  -4   5   1  442.56   29.10
  -4   5   1  422.66   21.50
  -4   5   1  454.75   32.00
  -3  -5   1    1.80    6.90
  -3  -5   1    6.00    6.70
  -3  -5   1    4.70    2.30
   3  -5  -1    3.10    2.30
  -3  -5   1   10.80    7.30
   3   5  -1    6.00    4.00
  -3   5   1    4.00    5.40
  -3   5   1    3.40    2.50
  -3   5   1    2.20    7.50
   2  -5  -1  487.45   20.80
   2   5  -1  514.05   21.70
  -2   5   1  444.36   20.00
  -1  -5   1  768.12   25.90
   1  -5  -1  701.23   27.30
   1  -5  -1  727.83   26.20
  -1   5   1  716.63   26.60
   1   5  -1  725.73   25.20
  -1   5   1  680.23   29.20
   1   5  -1  657.43   25.80
  -1   5   1  729.23   28.40
   0  -5  -1 3077.39  110.19
   0  -5   1 3217.78  109.39
   0  -5   1 3208.58  108.19
   0   5   1 3277.17  108.89
   1  -5   1 1692.13   60.59
   1  -5   1 1717.03   65.09
  -1  -5  -1 1778.12   62.09
  -1   5  -1 1813.82   61.89
  -1   5  -1 1821.72   60.49
  -1   5  -1 1711.43   63.69
   1   5   1 1844.52   64.49
  -2  -5  -1 2347.97   86.49
  -2  -5  -1 2325.97   84.99
   2   5   1 2516.05   90.09
  -3  -5  -1  192.08   20.80
  -3  -5  -1  193.28   22.10
  -3  -5  -1  206.88   14.70
  -3  -5  -1  199.08   19.40
  -3  -5  -1  188.58   21.00
  -3   5  -1  196.98   19.50
  -3   5  -1  211.78   19.70
  -3   5  -1  190.88   15.10
   3   5   1  224.48   18.20
  -3   5  -1  208.48   14.10
  -3   5  -1  190.48   18.30
  -3   5  -1  191.48   13.30
  -3   5  -1  200.28   21.00
  -4  -5  -1  714.33   45.10
  -4  -5  -1  785.92   49.90
  -4  -5  -1  766.32   35.70
  -4  -5  -1  752.92   47.50
   4  -5   1  703.53   32.20
  -4  -5  -1  723.73   42.20
  -4   5  -1  674.63   43.10
  -4   5  -1  732.63   40.50
  -4   5  -1  715.63   35.00
  -4   5  -1  683.73   31.90
  -4   5  -1  709.83   41.70
  -4   5  -1  731.43   41.80
  -5  -5  -1  454.25   32.60
  -5  -5  -1  454.75   37.50
  -5  -5  -1  472.15   29.20
  -5  -5  -1  421.16   29.80
  -5   5  -1  407.86   28.80
  -5   5  -1  428.26   27.40
  -5   5  -1  492.25   29.60
  -5   5  -1  407.46   37.90
  -6  -6   1   56.79    9.70
  -6  -6   1   42.40    8.70
  -6   6   1   45.90   10.60
  -6   6   1   35.40    7.30
  -6   6   1   43.60   10.10
  -5  -6   1  426.06   28.80
  -5  -6   1  489.95   32.40
  -5  -6   1  515.75   35.60
  -5  -6   1  526.35   35.30
  -5  -6   1  495.05   36.00
  -5  -6   1  537.55   41.80
  -5   6   1  519.55   32.50
  -5   6   1  520.15   33.40
  -5   6   1  566.64   32.70
  -5   6   1  531.35   46.90
  -4  -6   1  106.19   18.10
  -4  -6   1   92.09    8.80
  -4  -6   1   99.99   16.50
  -4  -6   1   94.89   16.60
  -4  -6   1   81.69   17.20
  -4  -6   1  115.39   25.10
  -4  -6   1   77.49   15.60
  -4   6   1  104.39   14.50
  -4   6   1  116.09   16.20
   4   6  -1   92.09   15.20
  -4   6   1  110.29   15.90
  -3  -6   1 1197.08   55.89
  -3  -6   1 1183.88   58.19
  -3  -6   1 1174.98   57.59
  -3  -6   1 1152.78   59.59
  -3  -6   1 1234.58   45.40
   3  -6  -1 1244.98   44.80
  -3   6   1 1120.49   46.10
  -3   6   1 1222.38   55.19
  -3   6   1 1218.38   52.89
  -3   6   1 1193.18   56.29
   3   6  -1 1256.97   50.09
   2  -6  -1  160.88    8.60
  -2  -6   1  158.28    8.20
  -2   6   1  153.18   11.90
   2   6  -1  165.58    9.90
   1  -6  -1 1006.50   35.70
   1  -6  -1  905.51   36.60
  -1  -6   1 1042.20   35.20
   1   6  -1  958.40   35.40
  -1   6   1  969.70   36.10
   1   6  -1  993.30   34.50
  -1   6   1 1031.40   38.20
   0  -6  -1    7.70    1.70
   0  -6  -1    6.70    1.40
   0  -6   1    4.80    1.40
   0   6  -1    3.60    1.20
   0   6  -1    8.70    2.30
   0   6   1    6.00    1.60
   0   6  -1    5.40    1.20
   0   6   1    4.50    1.80
   1  -6   1 3014.70  106.29
  -1  -6  -1 3150.98  107.89
  -1   6  -1 3211.48  106.29
  -1   6  -1 3012.30  109.59
   1   6   1 3297.87  110.59
  -1   6  -1 3091.39  107.99
  -2  -6  -1 6208.98  209.58
  -2  -6  -1 5921.51  210.48
  -2   6  -1 6150.98  212.58
   2   6   1 6145.19  213.88
  -2   6  -1 6077.49  213.98
   3  -6   1  204.38   14.00
  -3  -6  -1  225.48   23.10
  -3  -6  -1  223.18   22.30
  -3  -6  -1  216.88   13.20
  -3  -6  -1  207.88   20.10
  -3  -6  -1  208.08   22.80
  -3   6  -1  214.58   20.00
  -3   6  -1  222.98   22.20
   3   6   1  240.28   18.50
  -3   6  -1  237.78   20.00
  -3   6  -1  197.08   14.70
  -3   6  -1  231.38   19.60
  -4  -6  -1  803.52   49.99
  -4  -6  -1  854.81   52.39
  -4  -6  -1  793.82   48.00
   4  -6   1  776.82   34.50
  -4  -6  -1  786.92   44.70
  -4   6  -1  811.42   43.30
  -4   6  -1  763.42   34.70
  -4   6  -1  763.22   42.90
  -4   6  -1  795.82   43.40
  -4   6  -1  754.62   45.30
  -5  -6  -1  188.38   29.70
  -5  -6  -1  161.28   18.20
  -5  -6  -1  180.38   17.60
  -5  -6  -1  151.08   18.70
  -5   6  -1  165.28   25.10
  -5   6  -1  159.68   19.60
  -5   6  -1  160.88   17.70
  -5   6  -1  156.38   16.40
  -6  -7   1  100.59   11.60
  -6  -7   1   91.79   11.60
  -6   7   1   91.29   14.40
  -5  -7   1    3.50    6.10
  -5  -7   1   31.80   16.60
  -5  -7   1    3.10    8.60
  -5  -7   1    2.00    6.20
  -5  -7   1   -1.10    6.60
  -5  -7   1    1.20    5.90
  -5   7   1   14.90    7.50
  -5   7   1    5.30    8.20
  -5   7   1    0.30    6.60
  -5   7   1   19.40   10.80
  -4  -7   1   30.30    9.70
  -4  -7   1   19.30   17.50
  -4  -7   1   35.80   11.00
  -4  -7   1   37.90   13.90
  -4  -7   1   37.10   11.00
  -4  -7   1   14.80   10.90
  -4  -7   1   38.60    6.70
   4   7  -1   45.60   13.70
  -4   7   1   36.00   11.30
  -4   7   1   37.80   10.60
  -4   7   1   29.80    6.20
  -4   7   1   35.80    9.40
  -3  -7   1   26.80    4.50
  -3  -7   1   24.90   13.70
  -3  -7   1   22.80    9.50
   3  -7  -1   29.40    4.40
  -3  -7   1   24.00    9.90
  -3  -7   1   15.50   10.60
  -3   7   1   22.40    8.30
  -3   7   1   22.70    5.90
  -3   7   1   16.90    7.50
   3   7  -1   22.90    5.90
   2  -7  -1  711.33   27.10
  -2  -7   1  726.03   26.60
   2   7  -1  633.34   29.40
   1  -7  -1   89.59    6.50
   1  -7  -1  109.69    6.20
  -1  -7   1  103.59    5.50
  -1   7   1  105.89    7.80
   1   7  -1   95.79    4.90
  -1   7   1  108.89    7.10
   1   7  -1  104.99    5.80
  -1   7   1   94.89    8.30
   0  -7   1  423.16   17.10
   0  -7  -1  437.66   15.70
   0  -7  -1  389.86   18.00
   0  -7  -1  441.66   16.30
   0   7   1  428.76   17.60
   0   7  -1  408.06   17.80
   0   7   1  426.26   16.60
   0   7  -1  439.46   15.70
   1  -7   1  648.54   28.80
   1  -7   1  683.03   24.60
  -1  -7  -1  726.03   26.00
  -1   7  -1  664.23   27.70
  -1   7  -1  635.04   29.00
  -1   7  -1  700.13   24.40
   1   7   1  721.93   28.20
  -2  -7  -1  878.11   34.10
  -2  -7  -1  875.21   35.30
  -2   7  -1  840.02   38.10
  -2   7  -1  896.01   37.30
   2   7   1  879.91   37.80
  -3  -7  -1  409.26   29.10
  -3  -7  -1  421.66   31.60
  -3  -7  -1  395.26   20.30
  -3  -7  -1  424.66   33.10
  -3  -7  -1  406.76   32.10
   3  -7   1  399.96   21.00
  -3   7  -1  433.56   28.20
  -3   7  -1  433.76   30.50
  -3   7  -1  449.06   28.20
  -3   7  -1  432.56   22.80
   3   7   1  446.76   26.70
  -3   7  -1  435.16   27.40
  -3   7  -1  423.86   22.60
  -4  -7  -1  491.55   37.50
  -4  -7  -1  455.85   24.20
   4  -7   1  488.35   24.20
  -4  -7  -1  471.45   35.60
  -4  -7  -1  488.75   33.50
  -4  -7  -1  551.94   41.10
  -4   7  -1  479.05   29.40
  -4   7  -1  476.85   31.60
  -4   7  -1  501.95   32.20
  -4   7  -1  471.15   33.50
  -4   7  -1  479.45   24.70
  -5  -7  -1   54.19   10.70
  -5  -7  -1   61.79   18.90
  -5  -7  -1   46.40   11.10
  -5  -7  -1   43.80   11.20
  -5   7  -1   33.00   13.30
  -5   7  -1   43.80   14.20
  -5   7  -1   44.00   10.10
  -5   7  -1   22.40   10.70
  -6  -8   1   26.60    6.90
  -6  -8   1   28.40    7.60
   6  -8  -1   29.10    6.10
  -6   8   1   24.70    8.30
  -6   8   1   17.40    7.10
  -5  -8   1  242.18   18.30
  -5  -8   1  307.17   26.40
   5  -8  -1  290.37   15.50
  -5  -8   1  317.97   24.60
  -5  -8   1  265.17   25.80
  -5  -8   1  373.76   34.90
  -5  -8   1  317.87   26.80
  -5   8   1  289.57   34.70
  -5   8   1  332.87   24.60
  -5   8   1  308.07   23.50
  -5   8   1  301.97   24.80
  -4  -8   1 1004.00   55.09
  -4  -8   1 1008.90   52.69
  -4  -8   1  945.01   56.39
  -4  -8   1 1034.80   56.89
   4  -8  -1  984.80   40.70
  -4  -8   1  923.81   57.69
  -4  -8   1 1030.10   40.90
  -4  -8   1  993.60   54.59
  -4   8   1 1046.20   50.59
  -4   8   1  931.51   40.00
  -4   8   1 1053.79   51.89
  -4   8   1 1025.30   48.30
  -3  -8   1  224.58   12.00
  -3  -8   1  216.98   23.10
  -3  -8   1  212.38   20.20
  -3  -8   1  205.58   23.40
   3  -8  -1  213.38   11.60
  -3  -8   1  220.38   23.50
  -3  -8   1  225.18   22.00
  -3   8   1  231.28   18.60
   3   8  -1  248.88   15.60
  -3   8   1  191.28   13.70
  -3   8   1  218.98   19.90
  -3   8   1  177.88   20.90
  -2  -8   1  176.98    9.20
   2  -8  -1  178.88    9.70
   2   8  -1  176.08   10.50
  -1  -8   1 1436.56   55.79
   1  -8  -1 1311.77   55.39
  -1   8   1 1576.94   58.59
   1   8  -1 1579.24   54.49
  -1   8   1 1661.93   62.29
  -1   8   1 1533.25   55.09
   1   8  -1 1620.84   53.89
   0  -8  -1  840.42   33.10
   0  -8   1  749.73   29.80
   0  -8  -1  817.12   28.30
   0  -8  -1  771.72   28.70
   0   8  -1  780.52   30.90
   0   8   1  745.33   29.20
   0   8  -1  824.02   28.20
   0   8  -1  818.52   30.10
   0   8   1  782.32   30.40
  -1  -8  -1 2865.61   97.79
  -1   8  -1 2683.13  101.49
  -1   8  -1 2717.13   98.59
   1   8   1 2937.31  100.29
  -1   8  -1 2905.01   96.29
  -1   8  -1 2818.82   99.89
  -2  -8  -1  648.04   26.80
  -2  -8  -1  660.93   28.00
  -2   8  -1  655.03   31.20
   2   8   1  670.73   30.60
  -2   8  -1  658.53   30.00
  -3  -8  -1  227.78   23.30
  -3  -8  -1  284.07   30.90
  -3  -8  -1  238.88   21.60
  -3  -8  -1  223.98   13.60
  -3  -8  -1  220.78   23.70
  -3  -8  -1  240.78   25.00
   3  -8   1  210.28   14.20
  -3   8  -1  241.08   15.60
  -3   8  -1  219.78   15.60
  -3   8  -1  239.28   20.10
   3   8   1  235.38   19.00
  -3   8  -1  197.18   19.40
  -3   8  -1  215.08   22.30
  -3   8  -1  228.78   19.50
   4  -8   1  612.34   28.60
  -4  -8  -1  596.14   41.10
  -4  -8  -1  601.64   42.10
  -4  -8  -1  731.23   46.80
  -4  -8  -1  590.54   38.30
  -4  -8  -1  597.64   28.80
  -4   8  -1  621.64   35.80
  -4   8  -1  605.94   35.10
  -4   8  -1  602.64   29.20
  -4   8  -1  575.14   31.10
  -4   8  -1  592.04   37.70
  -5  -8  -1   14.50    7.00
  -5  -8  -1   16.50    9.40
  -5  -8  -1   45.30   17.90
  -5  -8  -1   11.60    7.30
  -5   8  -1   17.00   11.40
  -5   8  -1   21.50    8.10
  -5   8  -1   23.40   15.30
  -5   8  -1   -6.90    8.50
  -6  -9   1   89.89   10.80
  -6  -9   1   82.19   10.30
  -6   9   1   73.29   13.00
  -5  -9   1   29.10    9.80
  -5  -9   1   61.69   17.60
   5  -9  -1   33.00    8.60
  -5  -9   1   32.80    9.50
  -5  -9   1   34.50   10.70
  -5   9   1   24.50   10.70
  -5   9   1   32.80    9.30
  -5   9   1   50.69   11.50
  -5   9   1   37.50   15.00
  -4  -9   1  106.89   24.40
  -4  -9   1  136.29   19.00
  -4  -9   1  142.19   21.70
  -4  -9   1  138.29   18.20
  -4  -9   1  130.69   10.60
  -4  -9   1  137.89   19.30
   4  -9  -1  136.79   11.60
  -4  -9   1  143.59   21.70
  -4   9   1  151.98   17.00
  -4   9   1  130.19   16.90
  -4   9   1  131.09   11.30
  -4   9   1  157.18   17.20
  -3  -9   1   11.70    9.00
  -3  -9   1   15.30    8.00
  -3  -9   1   12.80    3.60
  -3  -9   1    6.40    9.10
   3  -9  -1   16.50    5.60
  -3  -9   1    9.40    7.50
  -3  -9   1    6.60    7.70
   3   9  -1   10.60    3.10
  -3   9   1    6.80    5.70
  -3   9   1   13.50    5.20
  -3   9   1   10.70    7.60
  -3   9   1   10.30    5.70
   3   9  -1    9.40    6.30
   2  -9  -1  202.28   10.20
  -2  -9   1  187.28    9.70
  -2   9   1  191.78   14.40
   2   9  -1  177.48   10.90
   1  -9  -1  199.28   10.00
  -1  -9   1  190.08   11.70
   1   9  -1  244.38   10.80
  -1   9   1  206.28   12.70
   1   9  -1  208.08    9.10
   0  -9  -1   54.29    3.90
   0  -9  -1   44.50    5.40
   0  -9   1   52.49    4.90
   0   9  -1   58.69    3.70
   0   9  -1   48.60    4.20
   0   9  -1   61.39    5.70
   0   9   1   65.89    6.60
   0   9   1   55.89    6.40
   0   9   1   48.10    4.30
  -1  -9  -1  194.48   11.00
  -1   9  -1  190.68    8.60
  -1   9  -1  189.68   13.00
  -1   9  -1  187.68   11.30
   1   9   1  199.78   11.50
  -2  -9  -1 1943.71   70.39
  -2   9  -1 1926.01   73.89
  -2   9  -1 1934.71   75.29
   2   9   1 1975.10   74.49
  -3  -9  -1   26.60    9.00
   3  -9   1   41.40    6.60
  -3  -9  -1   30.60   11.80
  -3  -9  -1   30.60   10.70
  -3  -9  -1   38.00   15.50
  -3  -9  -1   32.60    6.10
  -3  -9  -1   24.70   11.20
  -3   9  -1   40.80    9.90
  -3   9  -1   31.10    9.30
  -3   9  -1   23.40   11.90
   3   9   1   29.90    8.20
  -3   9  -1   29.30    6.70
  -3   9  -1   31.90    6.90
  -4  -9  -1  516.95   39.70
  -4  -9  -1  430.46   34.60
  -4  -9  -1  387.06   21.70
  -4  -9  -1  463.85   34.80
   4  -9   1  390.76   21.60
  -4  -9  -1  420.96   31.00
  -4   9  -1  408.06   28.10
  -4   9  -1  365.66   29.30
  -4   9  -1  434.76   25.10
  -4   9  -1  422.16   22.90
  -4   9  -1  379.06   27.20
  -5  -9  -1   15.70    7.80
  -5  -9  -1   15.30    6.90
  -5  -9  -1   33.60   17.10
  -5  -9  -1   11.90    7.80
   5  -9   1   19.70    4.60
  -5   9  -1   -6.20    7.60
  -5   9  -1   13.40    8.70
  -5   9  -1   -3.80    8.40
  -5   9  -1    5.20    9.30
  -6 -10   1   28.60    6.50
  -6 -10   1   36.30    7.50
  -6  10   1   25.80    8.60
  -6  10   1   55.49   11.90
  -5 -10   1  510.05   38.20
   5 -10  -1  444.76   22.60
  -5 -10   1  447.76   30.00
  -5 -10   1  462.95   32.30
  -5 -10   1  432.56   31.00
  -5  10   1  432.56   28.70
  -5  10   1  460.35   30.20
  -5  10   1  400.96   40.50
  -5  10   1  402.06   26.80
  -4 -10   1  615.54   40.80
  -4 -10   1  626.14   48.70
  -4 -10   1  575.54   40.00
  -4 -10   1  639.04   40.30
  -4 -10   1  617.84   39.00
   4 -10  -1  613.84   27.70
  -4 -10   1  582.04   27.30
  -4 -10   1  629.34   43.50
  -4  10   1  614.84   34.60
  -4  10   1  648.04   36.70
  -4  10   1  598.44   27.90
  -4  10   1  616.84   35.60
  -3 -10   1  629.14   41.60
  -3 -10   1  613.64   43.50
  -3 -10   1  573.34   36.60
  -3 -10   1  586.44   40.00
   3 -10  -1  604.04   26.50
  -3 -10   1  613.74   36.60
  -3 -10   1  598.14   40.40
  -3 -10   1  650.73   39.00
   3 -10  -1  639.84   26.00
   3  10  -1  626.94   29.60
   3  10  -1  520.35   23.90
  -3  10   1  619.34   33.40
  -3  10   1  612.64   31.70
  -3  10   1  636.24   33.40
  -3  10   1  616.74   27.90
   2 -10  -1  473.15   19.60
  -2 -10   1  496.35   20.10
   2 -10  -1  497.55   20.50
  -2  10   1  480.65   25.70
   2  10  -1  478.05   21.70
   1 -10  -1 1435.66   51.79
  -1  10   1 1447.56   56.19
   1  10  -1 1452.65   52.69
   1  10  -1 1436.76   50.89
   0 -10   1 4457.85  160.88
   0  10  -1 4761.02  162.28
   0  10   1 4245.68  159.58
   0  10   1 4719.33  163.18
   0  10   1 4766.02  161.58
   0  10  -1 4977.40  158.18
  -1 -10  -1 3626.64  121.89
  -1  10  -1 3505.55  120.29
   1  10   1 3576.44  124.79
  -1  10  -1 3414.56  124.09
   2 -10   1 3250.37  119.09
  -2 -10  -1 3341.37  135.69
  -2 -10  -1 3415.96  118.59
  -2 -10  -1 3323.87  129.69
   2  10   1 3534.85  123.89
  -2  10  -1 3510.15  122.89
  -2  10  -1 3297.67  121.89
  -2  10  -1 3380.46  124.89
   3 -10   1   72.29    8.90
  -3 -10  -1   83.49   18.90
  -3 -10  -1   73.79   16.50
  -3 -10  -1   70.69    7.60
  -3 -10  -1   75.19   16.40
  -3 -10  -1   82.19   14.40
  -3 -10  -1   81.59   16.20
  -3  10  -1   76.99   10.70
  -3  10  -1   66.59   12.20
  -3  10  -1   67.69   14.90
   3  10   1   65.69   11.80
  -3  10  -1   77.79   13.00
  -3  10  -1   76.79   11.00
  -4 -10  -1  193.98   26.60
   4 -10   1  145.09   11.90
  -4 -10  -1  150.08   18.60
  -4 -10  -1  148.69   21.00
  -4 -10  -1  127.19   19.20
  -4 -10  -1  142.69   11.90
   4  10   1  138.39   12.50
  -4  10  -1  135.29   13.10
  -4  10  -1  140.29   19.20
  -4  10  -1  102.59   15.70
  -4  10  -1  138.59   15.60
  -4  10  -1  116.89   16.00
   5 -10   1  182.48   11.90
  -5 -10  -1  190.18   17.30
  -5 -10  -1  178.88   19.30
   5 -10   1  177.38   10.80
  -5 -10  -1  196.48   19.30
  -5  10  -1  142.79   18.30
  -5  10  -1  140.49   36.40
  -5  10  -1  139.99   17.50
  -6 -11   1  151.88   11.70
  -6 -11   1  191.38   14.50
  -6 -11   1  165.28   13.20
  -6  11   1  144.29   15.50
  -6  11   1  135.59   15.20
  -5 -11   1   35.30   10.40
  -5 -11   1   25.30    8.80
  -5 -11   1   69.59   17.10
   5 -11  -1   35.90    5.60
  -5 -11   1   31.30    9.90
  -5  11   1   26.90    8.60
  -5  11   1   19.00   10.80
  -5  11   1    8.30   10.10
  -5  11   1   36.00   11.60
  -4 -11   1   80.69   22.90
  -4 -11   1  101.19   17.20
  -4 -11   1   50.99   21.90
  -4 -11   1   97.19   19.30
   4 -11  -1   96.39    8.40
   4 -11  -1   98.29    9.70
  -4 -11   1   71.49   15.40
  -4 -11   1   93.89   17.80
  -4 -11   1   94.79   10.10
  -4 -11   1   89.49   16.40
  -4  11   1   82.29   13.50
  -4  11   1   92.29   10.30
  -4  11   1   91.49   14.70
  -4  11   1  107.39   15.80
  -3 -11   1  712.73   48.40
  -3 -11   1  734.73   47.10
  -3 -11   1  748.43   43.20
  -3 -11   1  686.73   44.90
  -3 -11   1  694.13   41.00
  -3 -11   1  722.53   41.10
  -3 -11   1  701.53   29.40
   3 -11  -1  705.43   30.20
  -3 -11   1  658.33   42.60
   3 -11  -1  752.12   29.00
   3 -11  -1  732.93   29.80
   3  11  -1  709.63   33.30
  -3  11   1  748.73   38.50
  -3  11   1  745.63   35.90
  -3  11   1  728.43   32.00
  -3  11   1  670.53   36.30
   2 -11  -1   42.10    4.70
   2 -11  -1   31.30    4.40
  -2 -11   1   36.20    4.80
   2  11  -1   31.00    3.90
  -2  11   1   37.90    8.40
   2  11  -1   31.80    5.30
  -1 -11   1  956.70   44.10
   1 -11  -1 1119.19   40.20
  -1  11   1 1143.49   45.30
   1  11  -1 1121.89   41.80
   1  11  -1 1111.49   39.40
   0 -11  -1  202.78    9.60
   0  11  -1  202.08    9.00
   0  11  -1  205.98   12.50
   0  11   1  208.38   12.10
   1 -11   1  227.18   11.10
  -1 -11  -1  239.88   11.10
  -1 -11  -1  228.48   12.30
   1  11   1  234.08   13.50
  -1  11  -1  231.68    9.80
  -1  11  -1  222.88   13.20
  -1  11  -1  213.08   15.30
  -2 -11  -1  237.28   21.10
  -2 -11  -1  258.27   13.50
   2 -11   1  263.57   16.60
  -2 -11  -1  261.77   25.40
  -2 -11  -1  317.97   27.50
  -2  11  -1  240.78   19.70
   2  11   1  270.07   17.00
  -2  11  -1  249.18   19.30
  -3 -11  -1  117.29   20.80
  -3 -11  -1  106.59   21.10
  -3 -11  -1   96.29    8.60
  -3 -11  -1   88.79   16.50
  -3 -11  -1   91.69   17.30
  -3  11  -1   79.09   10.60
  -3  11  -1   62.99   12.20
  -3  11  -1   92.29   12.40
  -3  11  -1   84.89   11.40
   3  11   1   85.69   13.20
  -4 -11  -1  598.54   54.49
  -4 -11  -1  688.13   47.30
  -4 -11  -1  705.63   63.49
  -4 -11  -1  596.34   29.50
  -4 -11  -1  715.43   49.10
   4  11   1  704.93   30.00
  -4  11  -1  609.14   33.10
  -4  11  -1  626.94   39.60
  -4  11  -1  640.44   39.30
   5 -11   1  200.88   11.20
  -5 -11  -1  198.38   33.60
   5 -11   1  187.78   12.00
  -5 -11  -1  201.58   21.20
  -5 -11  -1  214.58   26.70
  -5  11  -1  171.78   18.70
  -5  11  -1  167.78   24.50
  -6 -12   1   26.80    6.40
  -6 -12   1   40.00    8.00
  -6  12   1   24.90    6.90
  -5 -12   1  509.85   33.00
  -5 -12   1  567.04   35.60
  -5 -12   1  536.95   33.50
   5 -12  -1  553.64   24.30
  -5 -12   1  615.74   41.30
   5 -12  -1  539.55   23.50
  -5  12   1  578.44   35.20
  -5  12   1  481.05   43.50
  -4 -12   1  148.49   19.80
   4 -12  -1  127.39    9.40
  -4 -12   1  171.18   26.70
  -4 -12   1  115.19   26.10
  -4 -12   1  108.79   18.30
  -4 -12   1  123.69   18.60
  -4 -12   1   99.99   19.50
  -4 -12   1  123.59   10.60
   4 -12  -1  103.19   10.60
  -4  12   1  133.39   16.70
  -4  12   1  125.29   16.30
  -4  12   1  127.69   11.20
  -4  12   1  114.69   16.90
  -3 -12   1  862.31   51.79
  -3 -12   1  850.51   47.00
  -3 -12   1  886.61   57.49
   3 -12  -1  866.41   35.60
  -3 -12   1  880.41   54.49
  -3 -12   1  793.52   56.49
   3 -12  -1  937.01   35.90
  -3 -12   1  867.21   47.30
  -3 -12   1  848.22   48.50
   3 -12  -1  905.71   34.30
  -3 -12   1  891.31   35.10
  -3  12   1  763.82   41.40
  -3  12   1  917.81   37.80
  -3  12   1  942.61   42.10
   3  12  -1  881.81   39.20
  -3  12   1  818.02   42.40
  -2 -12   1  953.90   35.70
   2 -12  -1  952.20   36.00
   2 -12  -1  899.51   39.00
  -2 -12   1  892.51   50.49
   2 -12  -1  936.71   34.90
  -2 -12   1  867.31   49.40
  -2 -12   1  890.71   45.70
  -2  12   1  965.50   43.20
   2  12  -1  991.30   35.10
  -2  12   1  901.11   38.60
   2  12  -1  938.91   37.80
   1 -12  -1  237.38   11.90
   1  12  -1  276.07   11.80
  -1  12   1  248.38   16.10
   1  12  -1  259.77   13.90
   0 -12  -1  264.77   12.10
   0  12   1  278.87   16.20
   0  12   1  258.47   14.90
   0  12  -1  271.67   11.50
   0  12  -1  270.77   15.50
   1 -12   1  212.48   10.60
  -1 -12  -1  222.88   12.30
  -1 -12  -1  222.38   10.90
  -1  12  -1  210.48   15.60
   1  12   1  237.08   13.70
  -1  12  -1  223.08    9.80
  -2 -12  -1 1878.21   67.29
  -2 -12  -1 1867.41   84.99
   2 -12   1 1817.52   67.89
  -2 -12  -1 1742.73   77.99
  -2  12  -1 1913.51   74.09
   2  12   1 1871.31   72.09
  -2  12  -1 1812.92   71.09
  -2  12  -1 1841.82   74.59
  -3 -12  -1  386.06   32.00
  -3 -12  -1  350.36   28.00
  -3 -12  -1  375.56   32.80
   3 -12   1  358.96   19.40
  -3 -12  -1  408.76   38.90
   3 -12   1  337.57   33.80
  -3 -12  -1  374.46   31.80
  -3 -12  -1  354.36   18.80
  -3  12  -1  373.26   21.70
  -3  12  -1  378.96   24.40
  -3  12  -1  363.56   21.80
  -4 -12  -1  552.94   39.90
  -4 -12  -1  634.04   43.40
  -4 -12  -1  579.64   37.30
   4 -12   1  572.34   26.90
  -4 -12  -1  570.74   39.90
  -4  12  -1  579.74   28.70
  -4  12  -1  505.05   30.40
  -4  12  -1  564.04   33.40
  -5 -12  -1   23.50    8.80
   5 -12   1   17.50    4.40
  -5 -12  -1   15.30    6.60
   5 -12   1   10.70    3.70
  -5 -12  -1   19.00    7.30
  -5 -12  -1   48.50   17.20
  -5  12  -1   14.20   10.60
  -5  12  -1   15.90    8.60
   5 -13  -1   67.49    6.50
  -5 -13   1   56.59   11.80
  -5 -13   1   68.69   13.20
   5 -13  -1   71.79    7.70
  -5 -13   1   70.39   12.70
  -5  13   1   71.69   15.20
  -5  13   1   48.10   15.10
  -5  13   1   56.09   18.40
   4 -13  -1  169.98   12.50
  -4 -13   1  171.88   21.20
  -4 -13   1  143.29   19.40
   4 -13  -1  175.98   10.80
  -4 -13   1  140.79   11.20
  -4 -13   1  131.59   28.00
  -4 -13   1  171.88   20.50
  -4 -13   1  165.48   23.00
  -4  13   1  156.98   12.50
  -4  13   1  126.49   16.80
  -4  13   1  142.49   17.20
  -4  13   1  120.49   18.50
  -3 -13   1  780.62   45.00
  -3 -13   1  852.41   54.69
  -3 -13   1  821.22   51.09
  -3 -13   1  802.02   33.20
  -3 -13   1  815.12   47.10
   3 -13  -1  816.22   33.70
  -3 -13   1  833.82   55.29
   3 -13  -1  843.02   32.50
  -3 -13   1  764.92   45.10
  -3  13   1  869.31   40.30
   3  13  -1  802.92   37.80
  -3  13   1  739.53   39.90
  -3  13   1  770.32   40.10
  -3  13   1  827.92   36.50
  -3  13   1  813.22   42.10
   2 -13  -1  111.49   13.80
  -2 -13   1   63.39   18.00
  -2 -13   1  115.99   15.80
  -2 -13   1   83.89   23.60
   2 -13  -1  107.19    7.80
  -2  13   1  138.09   14.40
   2  13  -1  104.39    9.30
   2  13  -1  116.29    7.40
  -2  13   1  112.29   13.00
  -2  13   1   86.29   12.80
   1 -13  -1  682.03   27.10
   1 -13  -1  708.93   28.10
   1  13  -1  767.32   27.60
   1  13  -1  718.43   30.70
  -1  13   1  695.83   33.50
  -1  13   1  722.13   34.30
   0 -13  -1   48.00    5.60
   0 -13   1   42.20    5.30
   0  13   1   53.69    7.70
   0  13  -1   47.10    9.00
   0  13  -1   47.50    6.90
   0  13   1   43.90    6.40
   0  13  -1   39.80    4.20
  -1 -13  -1  622.14   27.20
   1 -13   1  654.13   25.50
  -1 -13  -1  683.93   26.10
  -1  13  -1  674.03   24.80
  -1  13  -1  636.94   32.20
   1  13   1  680.43   29.80
  -2 -13  -1  174.68   21.90
   2 -13   1  162.58   15.20
  -2 -13  -1  212.08   24.10
  -2 -13  -1  169.08   18.70
  -2 -13  -1  162.88   10.40
   2 -13   1  173.18   11.50
   2 -13   1  162.68    9.90
  -2  13  -1  201.48   15.70
  -2  13  -1  161.78   17.30
   2  13   1  179.88   14.30
  -2  13  -1  161.48   14.30
   3 -13   1   45.30    7.30
  -3 -13  -1   30.70    5.70
  -3 -13  -1   37.00   12.70
  -3 -13  -1   46.00   11.90
   3 -13   1   21.60   10.40
  -3 -13  -1   43.90   13.60
  -3 -13  -1   39.40   13.40
  -3 -13  -1   33.00   16.20
  -3  13  -1   43.30    9.50
  -3  13  -1   42.90    8.90
  -3  13  -1   36.90    8.50
  -4 -13  -1  371.16   33.20
  -4 -13  -1  285.87   18.00
  -4 -13  -1  297.27   28.10
  -4 -13  -1  306.97   28.10
   4 -13   1  305.87   16.10
  -4 -13  -1  314.57   26.10
   4 -13   1  309.17   17.50
  -4  13  -1  300.87   19.00
  -4  13  -1  298.47   22.60
  -4  13  -1  253.17   25.00
  -4  13  -1  217.18   22.10
  -5 -13  -1  102.69   12.70
  -5 -13  -1   99.79   14.00
   5 -13   1   96.69    7.30
   5 -13   1  100.29    8.30
  -5 -13  -1  108.89   14.00
  -5  13  -1   72.09   15.90
  -5 -14   1   10.20    7.50
   5 -14  -1    3.00    3.20
  -5 -14   1    2.90    7.00
  -5 -14   1    3.70    6.30
  -5  14   1    5.20    8.30
  -5  14   1   -6.80    9.80
  -4 -14   1  636.44   41.00
   4 -14  -1  671.73   27.60
  -4 -14   1  689.33   54.39
  -4 -14   1  730.23   50.89
  -4 -14   1  676.83   43.00
  -4 -14   1  649.74   40.00
   4 -14  -1  669.63   29.20
  -4 -14   1  638.94   45.10
  -4  14   1  617.54   29.70
  -4  14   1  546.35   34.10
  -4  14   1  604.34   37.40
  -3 -14   1  714.33   41.80
   3 -14  -1  731.83   38.30
  -3 -14   1  721.83   50.49
   3 -14  -1  742.53   29.10
  -3 -14   1  720.83   42.90
  -3 -14   1  734.63   55.69
  -3 -14   1  698.53   46.90
  -3  14   1  746.43   39.80
   3  14  -1  702.43   35.20
  -3  14   1  746.13   32.80
  -3  14   1  570.24   36.60
  -3  14   1  697.03   41.60
   2 -14  -1  947.41   36.20
   2 -14  -1  976.10   37.80
   2 -14  -1  911.41   40.00
  -2 -14   1  972.40   55.19
  -2 -14   1  962.60   52.89
   2 -14  -1  939.21   37.50
   2  14  -1  975.10   40.30
  -2  14   1  924.61   44.40
  -2  14   1 1009.60   46.10
  -2  14   1  900.11   40.10
   2  14  -1 1041.00   37.20
   1 -14  -1  457.05   19.50
   1 -14  -1  441.56   18.50
  -1 -14   1  404.96   19.50
  -1  14   1  472.65   17.80
   1  14  -1  461.15   22.30
  -1  14   1  437.86   24.90
  -1  14   1  462.85   25.70
   1  14  -1  478.95   18.90
   1  14  -1  418.26   23.60
   0 -14   1  139.69    8.30
   0 -14  -1  128.89    8.60
   0  14  -1  131.79   11.50
   0  14   1  156.78   12.60
   0  14  -1  131.49   13.20
   0  14  -1  131.49    7.60
  -1 -14  -1  103.69   16.60
  -1 -14  -1   83.39    8.20
   1 -14   1   59.09   19.80
   1 -14   1   71.29    5.80
  -1 -14  -1   82.19    8.10
   1 -14   1   68.39    7.40
   1 -14   1   89.19    9.50
  -1  14  -1   79.69   11.20
  -1  14  -1   68.49    5.30
   1  14   1   71.29   10.00
   2 -14   1  112.39   11.10
   2 -14   1   90.99    8.90
   2 -14   1  104.89    7.50
  -2 -14  -1  108.69   17.10
  -2 -14  -1  102.09   18.60
  -2 -14  -1  104.89    8.00
  -2 -14  -1  116.69   21.10
  -2  14  -1  116.89   17.10
   2  14   1  102.29   11.90
  -2  14  -1  101.49   11.90
  -2  14  -1   64.09   19.30
  -3 -14  -1   98.69    9.20
  -3 -14  -1  134.49   19.60
  -3 -14  -1  118.19   19.80
   3 -14   1  120.39    9.20
  -3 -14  -1   98.39   22.70
   3 -14   1  104.59   12.80
  -3 -14  -1  112.89   18.60
   3 -14   1  118.49   10.80
  -3 -14  -1  131.19   21.10
  -3  14  -1   85.99   15.10
  -3  14  -1  108.29   13.60
  -3  14  -1  118.39   12.80
  -4 -14  -1   45.30   13.40
  -4 -14  -1   24.20    9.20
   4 -14   1   22.40    4.80
  -4 -14  -1   12.40    7.90
  -4 -14  -1   18.20    6.10
  -4 -14  -1   24.40   10.80
   4 -14   1   32.40    6.40
  -4  14  -1   17.80    8.80
  -4  14  -1   21.30    6.40
  -5 -14  -1    4.10    5.60
  -5 -14  -1   -1.70    6.00
   5 -14   1    5.20    3.50
  -5 -14  -1   -1.90    5.30
   5 -14   1    2.90    2.80
  -5  14  -1   -0.70    7.10
  -5 -15   1   19.50    8.30
  -5 -15   1   16.40    8.30
  -5 -15   1   16.00   10.60
   5 -15  -1   33.00    5.60
   5 -15  -1   32.70    4.80
  -5  15   1   22.10   11.10
  -5  15   1   -2.60    9.10
  -4 -15   1   22.60   10.30
  -4 -15   1   29.00   13.70
  -4 -15   1    5.30   21.20
   4 -15  -1   32.40    5.20
  -4 -15   1   58.29   16.70
  -4  15   1    6.30   11.40
  -3 -15   1 1463.55   75.09
  -3 -15   1 1402.26   78.49
  -3 -15   1 1418.56   69.99
  -3 -15   1 1411.36   69.09
   3 -15  -1 1252.37   57.09
  -3 -15   1 1362.06   65.99
   3 -15  -1 1458.05   54.89
  -3 -15   1 1544.45   80.19
   3 -15  -1 1436.16   53.19
  -3  15   1 1487.95   64.29
  -3  15   1 1465.45   57.49
  -3  15   1 1438.36   65.09
   3  15  -1 1396.86   60.89
  -2 -15   1  397.16   32.10
   2 -15  -1  423.06   19.80
  -2 -15   1  506.15   36.80
  -2 -15   1  367.16   35.80
   2 -15  -1  407.06   19.50
   2 -15  -1  406.96   18.10
  -2  15   1  418.26   28.30
  -2  15   1  405.56   22.30
   2  15  -1  424.36   19.10
   2  15  -1  418.76   22.70
  -2  15   1  427.76   25.60
  -1 -15   1  218.28   13.80
   1 -15  -1  279.07   12.70
   1 -15  -1  268.87   15.60
   1 -15  -1  258.77   13.40
   1 -15  -1  244.18   13.40
  -1 -15   1  256.57   14.10
  -1  15   1  264.77   11.70
   1  15  -1  269.77   16.30
   1  15  -1  238.28   18.10
  -1  15   1  284.57   20.00
   1  15  -1  288.67   13.70
  -1  15   1  277.37   19.40
   0 -15  -1    3.70    2.90
   0 -15   1    7.70    8.10
   0 -15   1    5.70    3.40
   0 -15   1    1.80    3.70
   0 -15  -1    2.30    4.50
   0  15   1    1.10    2.90
   0  15  -1    5.30    4.00
   0  15  -1    1.30    4.30
   0  15  -1    1.20    2.00
   0  15   1    5.10    4.10
   1 -15   1  885.21   68.99
   1 -15   1  816.62   33.40
  -1 -15  -1 1042.30   54.99
  -1 -15  -1  842.62   37.90
  -1 -15  -1  859.01   49.80
   1  15   1  878.81   38.70
  -1  15  -1  845.42   32.60
  -1  15  -1  875.41   41.70
  -2 -15  -1   69.49   16.00
   2 -15   1   90.39    7.20
  -2 -15  -1   83.89   19.50
  -2 -15  -1   82.59    7.30
   2 -15   1   70.99    9.50
  -2 -15  -1   85.99   15.60
   2 -15   1   78.09    8.10
   2  15   1   82.39   11.90
  -2  15  -1   99.99   13.50
  -2  15  -1   78.19   15.40
  -2  15  -1   89.59   11.30
   3 -15   1  145.49    9.90
   3 -15   1  125.99   11.20
  -3 -15  -1  135.59   21.70
   3 -15   1  147.99   14.50
  -3 -15  -1  136.49   10.60
  -3 -15  -1  137.39   25.90
  -3 -15  -1  162.38   22.20
  -3 -15  -1  134.49   21.30
  -3 -15  -1  155.48   19.90
  -3  15  -1  114.39   15.90
  -3  15  -1  147.79   14.30
  -3  15  -1  134.99   13.90
  -4 -15  -1   54.69   15.00
  -4 -15  -1   32.00   11.10
   4 -15   1   22.80    5.10
  -4 -15  -1   22.90    9.70
   4 -15   1   31.80    6.20
  -4 -15  -1   19.10    8.40
  -4  15  -1   21.30    7.90
  -4  15  -1   25.50    6.60
  -5 -15  -1   11.20    7.60
   5 -15   1    8.30    3.30
  -5 -15  -1   49.80   16.10
   5 -15   1   12.70    4.10
  -5 -15  -1   17.90    6.50
  -5 -15  -1    1.10    5.30
  -5  15  -1    4.30    6.70
  -5 -16   1    4.70    6.50
   5 -16  -1    5.90    3.50
  -5 -16   1    4.20    5.80
  -5 -16   1   56.49   14.50
  -5  16   1    3.60    7.20
  -4 -16   1   70.49   14.20
  -4 -16   1  101.29   27.70
   4 -16  -1  100.89    9.60
  -4 -16   1   92.89   19.10
   4 -16  -1   86.99    7.80
  -4 -16   1   79.19   15.90
  -4 -16   1  100.09   21.50
  -4 -16   1  105.49   18.30
  -4  16   1   90.19   10.10
  -4  16   1   79.59   13.30
   3 -16  -1  880.11   36.70
  -3 -16   1  898.81   55.19
  -3 -16   1  884.21   50.89
   3 -16  -1  830.52   41.10
  -3 -16   1  915.11   61.99
  -3 -16   1  867.61   56.39
  -3 -16   1  894.81   50.69
  -3  16   1  913.01   47.10
  -3  16   1  889.11   39.40
  -3  16   1  894.61   44.90
   2 -16  -1  206.78   15.50
   2 -16  -1  223.58   12.90
  -2 -16   1  259.17   26.80
  -2 -16   1  180.88   29.80
  -2 -16   1  206.48   23.80
   2 -16  -1  225.08   11.80
   2  16  -1  220.98   16.70
   2  16  -1  217.68   12.70
  -2  16   1  235.98   18.10
  -2  16   1  211.58   15.60
  -2  16   1  210.28   19.30
   1 -16  -1  128.49    7.90
   1 -16  -1  109.19    9.20
  -1 -16   1  156.58   19.60
  -1 -16   1  112.79    9.70
   1 -16  -1  104.89   14.40
  -1 -16   1   79.19   19.20
  -1  16   1  113.39    7.10
  -1  16   1  117.09   13.50
   1  16  -1   92.29   12.20
   1  16  -1  115.09   11.20
   1  16  -1  117.39    8.00
  -1  16   1  111.99   13.10
  -1  16   1  114.49   12.80
   0 -16   1  402.16   18.00
   0 -16  -1  467.55   41.80
   0 -16  -1  443.36   33.70
   0  16  -1  431.46   24.70
   0  16   1  435.36   25.00
   0  16  -1  399.66   18.10
   0  16  -1  393.16   24.30
   0  16   1  383.16   22.90
   1 -16   1  360.96   18.80
   1 -16   1  365.66   16.50
   1 -16   1  359.46   17.60
  -1 -16  -1  356.96   18.60
  -1 -16  -1  446.46   34.20
   1 -16   1  415.66   39.60
  -1 -16  -1  416.16   42.20
  -1 -16  -1  351.36   18.70
  -1  16  -1  396.76   25.30
   1  16   1  375.76   22.10
  -1  16  -1  392.16   18.20
  -1  16  -1  364.86   23.30
   1  16   1  315.57   20.30
  -2 -16  -1  289.47   28.20
   2 -16   1  264.67   16.50
  -2 -16  -1  259.97   27.10
   2 -16   1  268.77   13.50
  -2 -16  -1  254.77   14.10
  -2 -16  -1  258.87   30.50
  -2 -16  -1  216.08   36.20
  -2  16  -1  242.28   22.70
   2  16   1  260.47   20.20
  -2  16  -1  264.37   18.60
   3 -16   1   -5.80    3.90
  -3 -16  -1    0.20    8.90
  -3 -16  -1    3.50    4.10
   3 -16   1  -10.70    7.40
  -3 -16  -1   11.00    8.70
  -3 -16  -1  -10.60   16.00
   3 -16   1    0.70    3.10
  -3 -16  -1   -0.10    6.90
  -3 -16  -1   -2.80    6.90
  -3  16  -1   13.70    9.10
  -3  16  -1   -1.10    5.10
  -3  16  -1   -3.20    6.50
   4 -16   1   88.79    7.90
   4 -16   1   95.29    9.00
  -4 -16  -1   71.19   15.60
  -4 -16  -1   71.29   13.60
  -4 -16  -1   90.49   16.20
  -4  16  -1   76.09    9.40
  -5 -16  -1   87.89   10.60
  -5 -16  -1   72.19   10.80
  -5 -16  -1   61.59   10.10
   5 -16   1   65.49    5.80
   5 -16   1   78.49    6.60
  -5  16  -1   52.39   11.40
  -5 -17   1   -0.20    5.70
  -5 -17   1    9.60    6.80
  -5  17   1    2.10    6.20
  -4 -17   1   16.20   10.90
  -4 -17   1   22.50   11.10
  -4 -17   1   27.00   10.80
  -4 -17   1   39.00   28.80
  -4 -17   1    1.70   20.90
  -4 -17   1   11.80    8.60
   4 -17  -1   27.20    5.80
   4 -17  -1   21.90    4.90
  -4  17   1   23.20    6.00
  -4  17   1   12.00    8.00
  -3 -17   1 2293.07  101.59
  -3 -17   1 2246.68  101.19
   3 -17  -1 2335.27   84.99
  -3 -17   1 2380.36  110.19
  -3 -17   1 2296.77  107.19
  -3 -17   1 2345.47  112.39
   3 -17  -1 2209.78   87.19
   3 -17  -1 2295.97   83.59
  -3  17   1 2339.57   97.09
  -3  17   1 2437.16   94.89
  -3  17   1 2373.06   88.39
  -2 -17   1  224.18   31.60
  -2 -17   1  213.68   24.70
  -2 -17   1  249.78   23.20
   2 -17  -1  233.18   12.40
   2 -17  -1  220.08   13.40
   2 -17  -1  224.18   15.70
  -2 -17   1  258.87   28.40
   2  17  -1  221.28   16.40
  -2  17   1  232.48   16.70
   2  17  -1  231.98   19.30
  -2  17   1  246.08   21.10
  -1 -17   1   96.79   18.80
  -1 -17   1  116.59    9.60
   1 -17  -1  114.29   11.20
  -1 -17   1  108.49   18.20
  -1 -17   1  166.08   21.80
   1 -17  -1  125.59    8.40
   1 -17  -1  179.98   25.50
   1  17  -1  116.89   13.10
  -1  17   1  121.59   14.20
   1  17  -1  126.29   12.70
  -1  17   1  111.09   15.00
   1  17  -1  125.19    8.80
   0 -17  -1   60.59    7.60
   0 -17   1   55.29    7.30
   0 -17   1   90.79   16.30
   0 -17   1   62.19   18.00
   0 -17  -1   73.89   19.50
   0 -17  -1   59.59    6.90
   0 -17  -1   58.59   14.30
   0  17  -1   55.39   10.10
   0  17  -1   52.79    5.90
   0  17  -1   44.40    9.70
   0  17   1   45.80    8.90
   0  17   1   78.99   11.10
  -1 -17  -1  102.69    9.60
   1 -17   1   93.59    9.60
   1 -17   1   93.79    8.50
   1 -17   1   95.09    7.40
  -1 -17  -1   93.09    9.20
  -1 -17  -1   77.99   23.40
  -1 -17  -1  101.59   18.70
  -1 -17  -1  105.99   18.80
   1 -17   1   99.39   21.90
   1  17   1   79.29   10.20
  -1  17  -1  102.19    7.40
   1  17   1   99.89   12.70
  -1  17  -1   99.19   14.30
  -1  17  -1  111.49   13.60
  -2 -17  -1  410.06   33.30
  -2 -17  -1  398.16   29.50
  -2 -17  -1  375.86   36.90
   2 -17   1  391.76   27.20
   2 -17   1  380.96   18.90
  -2 -17  -1  301.37   45.20
   2 -17   1  353.66   17.20
  -2  17  -1  354.96   27.80
  -2  17  -1  379.96   22.90
  -3 -17  -1   25.80   11.60
  -3 -17  -1   27.10    9.90
  -3 -17  -1   24.00   11.30
   3 -17   1   23.20    4.80
   3 -17   1   27.50    9.10
  -3 -17  -1   11.70   18.70
  -3 -17  -1   23.80   11.70
   3 -17   1   22.90    6.00
  -3  17  -1   11.80    9.60
  -3  17  -1    8.10    6.10
  -4 -17  -1   64.29   15.30
  -4 -17  -1   57.39   12.10
   4 -17   1   67.39    7.20
   4 -17   1   60.79    7.50
  -4 -17  -1   56.49   13.20
  -4 -17  -1   54.89   11.60
  -4  17  -1   69.19    8.70
  -5 -17  -1  158.38   20.00
  -5 -17  -1   97.69   16.40
   5 -17   1  144.39   10.00
  -5 -18   1   96.29   12.70
  -5 -18   1  101.79   12.60
   5 -18  -1   98.89    6.90
  -5  18   1   74.69   14.80
  -4 -18   1   53.29   15.30
   4 -18  -1   50.29    6.50
  -4 -18   1   33.90   11.40
  -4 -18   1   27.00   23.10
  -4 -18   1   52.39   12.40
   4 -18  -1   45.60    6.80
  -4  18   1   39.50    7.30
  -3 -18   1  300.57   27.60
   3 -18  -1  264.67   16.20
   3 -18  -1  295.07   15.00
  -3 -18   1  291.07   29.90
  -3 -18   1  260.27   41.30
   3 -18  -1  261.47   19.80
  -3 -18   1  261.77   34.80
  -3 -18   1  293.67   27.20
  -3  18   1  285.07   18.90
  -3  18   1  286.77   24.70
   2 -18  -1   -1.90    3.70
   2 -18  -1    2.80    6.00
   2 -18  -1   -1.00    2.80
  -2 -18   1    6.50    8.70
  -2 -18   1    0.30    6.40
  -2  18   1   -4.90    6.70
   2  18  -1    3.70   10.00
  -2  18   1   -1.60    6.50
  -1 -18   1   16.80   10.20
  -1 -18   1  -13.10   16.20
  -1 -18   1   15.00   10.90
  -1 -18   1   16.90    5.10
  -1 -18   1   24.00    6.50
  -1 -18   1   19.80   10.00
   1 -18  -1   19.10    6.00
   1 -18  -1   19.60    4.20
  -1  18   1   17.30    7.80
  -1  18   1   21.10    8.10
   1  18  -1   21.20    4.70
   1  18  -1   23.60    7.90
  -1  18   1   14.80    8.00
  -1  18   1   29.30    4.80
   0 -18  -1   81.99    8.40
   0 -18   1   79.39    8.60
   0 -18   1   76.39    7.50
   0 -18  -1   93.39    9.90
   0 -18  -1   81.99   19.20
   0 -18  -1   76.59   16.90
   0 -18   1   77.89   20.30
   0 -18  -1   56.19   19.30
   0  18   1   97.99   12.50
   0  18   1   51.89    9.60
   0  18  -1   85.79   13.80
   0  18  -1   60.59    6.70
   0  18   1   63.59    7.10
   1 -18   1   71.49   17.90
  -1 -18  -1   32.80   18.40
   1 -18   1   66.79    6.60
  -1 -18  -1   91.09   10.00
  -1 -18  -1   75.39   16.40
  -1 -18  -1   54.59    7.70
   1 -18   1   58.69    6.90
  -1 -18  -1   67.79   16.70
   1 -18   1   71.19    8.40
   1  18   1   56.29   10.90
   1  18   1   56.49    9.30
  -1  18  -1   47.40   12.20
  -1  18  -1   67.89   11.70
  -1  18  -1   57.79    6.50
   2 -18   1  539.75   24.80
  -2 -18  -1  545.05   45.30
  -2 -18  -1  565.94   40.30
   2 -18   1  553.64   25.50
   2 -18   1  536.45   26.90
  -2 -18  -1  543.55   36.20
  -2  18  -1  545.55   35.00
  -2  18  -1  578.74   29.70
  -3 -18  -1  283.67   36.30
   3 -18   1  270.57   14.40
  -3 -18  -1  255.37   30.50
  -3 -18  -1  291.27   32.40
  -3 -18  -1  276.27   29.70
  -3  18  -1  231.68   20.90
  -3  18  -1  273.67   20.80
  -4 -18  -1  205.98   24.90
   4 -18   1  278.67   14.80
  -4 -18  -1  336.47   29.70
  -4 -18  -1  258.87   22.50
  -4 -18  -1  270.07   22.60
  -4 -18  -1  276.47   24.90
   4 -18   1  256.47   13.70
  -4  18  -1  269.77   16.60
  -5 -18  -1   11.90    5.20
  -5 -18  -1    9.10    5.20
  -5 -18  -1   14.60   12.20
  -5  18  -1    5.30    6.00
   5 -19  -1   43.30    4.90
  -5 -19   1   54.69    9.00
  -5 -19   1   48.90    9.00
  -5  19   1   45.80   10.70
   4 -19  -1   10.30    3.80
  -4 -19   1    2.60   20.30
  -4 -19   1   23.50   10.00
  -4 -19   1   10.80    8.00
  -4 -19   1    9.20    8.70
   4 -19  -1   17.00    4.90
  -4  19   1   11.10    5.10
  -3 -19   1  430.16   36.60
   3 -19  -1  429.86   21.20
  -3 -19   1  447.56   33.70
   3 -19  -1  405.66   24.30
   3 -19  -1  442.36   20.10
  -3 -19   1  435.76   33.70
  -3 -19   1  448.56   44.70
  -3 -19   1  384.76   48.40
  -3  19   1  455.75   24.40
  -2 -19   1  131.99   25.60
  -2 -19   1  170.08   28.00
   2 -19  -1  150.18   13.70
  -2 -19   1  145.19   20.30
   2 -19  -1  161.68   10.20
   2 -19  -1  153.18   11.10
  -2 -19   1  162.58   20.00
  -2 -19   1  149.79   21.90
   2  19  -1  113.79   19.80
  -2  19   1  153.78   18.60
  -2  19   1  154.68   14.40
   1 -19  -1  131.69    9.40
  -1 -19   1  127.69   10.80
  -1 -19   1  121.99   19.90
   1 -19  -1  121.89   11.70
  -1 -19   1  126.39   11.50
  -1 -19   1  148.09   25.10
   1 -19  -1  177.28   17.30
  -1 -19   1  136.59   21.70
  -1  19   1  145.59   10.20
  -1  19   1  149.49   20.80
   1  19  -1  130.79   17.60
  -1  19   1  167.68   15.50
   1  19  -1  135.39   15.00
   1  19  -1  145.39   10.80
  -1  19   1  155.38   17.10
   0 -19   1  360.86   17.80
   0 -19   1  378.86   41.40
   0 -19  -1  302.37   34.40
   0 -19  -1  344.17   32.10
   0 -19   1  362.86   31.80
   0 -19  -1  382.26   19.90
   0 -19  -1  475.95   41.30
   0 -19  -1  375.66   18.40
   0 -19   1  352.56   18.70
   0  19   1  375.96   25.10
   0  19  -1  384.06   27.70
   0  19  -1  359.46   17.60
   0  19  -1  383.26   25.60
   0  19   1  382.26   18.10
   0  19   1  385.76   26.80
   1 -19   1  761.42   31.30
  -1 -19  -1  881.91   61.69
  -1 -19  -1  851.21   53.99
   1 -19   1  809.82   37.00
  -1 -19  -1  752.12   47.50
  -1 -19  -1  832.92   34.70
  -1  19  -1  753.42   32.20
  -1  19  -1  795.02   38.00
   1  19   1  799.82   42.10
   1  19   1  750.82   34.80
  -1  19  -1  753.52   42.50
  -2 -19  -1  403.96   44.50
  -2 -19  -1  395.06   30.40
  -2 -19  -1  402.26   33.70
   2 -19   1  393.56   19.50
   2 -19   1  393.96   21.60
  -2 -19  -1  357.16   33.20
  -2 -19  -1  356.86   38.70
   2 -19   1  405.96   18.50
  -2  19  -1  416.06   24.30
  -2  19  -1  397.26   29.90
   3 -19   1  210.58   12.50
  -3 -19  -1  215.08   23.90
  -3 -19  -1  223.68   37.30
  -3 -19  -1  234.08   23.60
   3 -19   1  213.18   13.50
  -3 -19  -1  216.58   25.20
  -3 -19  -1  209.88   24.90
   3 -19   1  224.98   17.00
  -3  19  -1  196.78   16.30
   4 -19   1    0.70    3.20
  -4 -19  -1    2.80    6.00
   4 -19   1    0.40    3.60
  -4 -19  -1   -7.10    9.00
  -4 -19  -1    1.50    6.20
  -4  19  -1    0.60    4.10
  -5 -20   1   43.30    8.50
  -5 -20   1  109.39   25.90
   5 -20  -1   33.70    5.80
  -4 -20   1  547.55   48.50
   4 -20  -1  553.84   23.50
  -4 -20   1  571.34   34.80
  -4 -20   1  549.95   35.30
  -4 -20   1  533.65   37.80
  -4  20   1  569.14   26.00
   3 -20  -1  550.64   24.20
  -3 -20   1  573.94   51.49
  -3 -20   1  529.25   46.40
   3 -20  -1  523.25   31.80
  -3  20   1  576.34   36.30
  -2 -20   1  130.59   27.80
  -2 -20   1  134.09   20.20
   2 -20  -1  139.79    9.80
   2 -20  -1  129.29   13.00
  -2 -20   1  132.19   21.00
  -2 -20   1  116.59   24.40
  -2 -20   1  129.69   18.70
  -2  20   1  135.29   12.30
  -2  20   1  146.49   13.80
  -2  20   1  131.29   17.90
  -1 -20   1  104.39    9.60
   1 -20  -1  109.69    8.60
  -1 -20   1   91.49   21.70
  -1 -20   1   70.59   17.00
  -1 -20   1   82.09    9.60
   1 -20  -1  118.79   15.10
  -1 -20   1   62.09   14.80
   1  20  -1   96.99   17.20
  -1  20   1   65.39   13.50
  -1  20   1   68.69   11.20
   1  20  -1  116.09   14.40
   0 -20  -1   93.89   10.00
   0 -20   1   92.69    8.60
   0 -20   1   84.09    9.20
   0 -20   1   90.49   18.00
   0 -20  -1   71.59   19.90
   0 -20   1   71.59   21.40
   0 -20  -1   87.99    8.70
   0  20   1   65.29   14.30
   0  20   1   78.69   13.90
   0  20  -1   70.09   13.60
   0  20   1   69.89    8.70
   0  20  -1   73.39    8.10
  -1 -20  -1  398.86   32.90
   1 -20   1  344.17   17.50
   1 -20   1  381.16   19.90
  -1 -20  -1  333.97   33.70
  -1 -20  -1  381.36   20.40
  -1 -20  -1  414.56   41.10
   1 -20   1  360.36   17.30
  -1 -20  -1  380.66   19.30
   1  20   1  346.47   20.60
  -1  20  -1  334.17   20.20
  -1  20  -1  356.56   28.20
  -2 -20  -1    0.00    7.10
   2 -20   1    4.40    3.60
  -2 -20  -1    7.40    9.70
   2 -20   1    6.10    5.60
   2 -20   1    6.10    4.00
  -2  20  -1    8.60    7.10
  -2  20  -1  -12.20    9.20
   3 -20   1   32.70    9.00
  -3 -20  -1   60.29   24.50
  -3 -20  -1   41.20   13.10
  -3 -20  -1   30.70   12.60
  -3 -20  -1   35.50   11.00
   3 -20   1   33.50    6.10
   3 -20   1   36.90    5.50
  -3 -20  -1   25.90   13.60
  -3  20  -1   39.60    7.70
  -4 -20  -1   19.50    7.70
  -4 -20  -1   56.79   14.40
  -4 -20  -1   30.10    9.50
   4 -20   1   29.10    4.90
   4 -20   1   20.70    4.40
  -4  20  -1   30.10    5.70
  -5 -21   1   73.09    9.00
  -5  21   1   57.49   10.20
  -4 -21   1   76.59   13.60
  -4 -21   1   63.49   12.60
  -4 -21   1   85.39   29.60
   4 -21  -1   73.69    6.80
  -4 -21   1   66.49   14.20
  -4  21   1   56.49    7.50
   3 -21  -1  414.96   23.70
   3 -21  -1  408.06   19.20
  -3 -21   1  401.66   34.50
  -3 -21   1  395.66   47.50
  -3 -21   1  398.36   31.10
  -3 -21   1  396.36   31.60
  -3 -21   1  363.46   45.20
  -3  21   1  415.96   30.10
  -3  21   1  412.86   22.90
   2 -21  -1  168.98   14.50
  -2 -21   1  125.99   28.20
  -2 -21   1  169.38   23.50
  -2 -21   1  163.48   32.90
  -2 -21   1  178.78   21.80
  -2 -21   1  178.28   21.00
   2 -21  -1  187.08   11.50
  -2  21   1  194.08   21.50
  -2  21   1  170.08   15.30
  -2  21   1  179.48   14.00
  -1 -21   1  453.65   35.50
  -1 -21   1  481.25   40.50
  -1 -21   1  481.75   22.70
  -1 -21   1  545.95   50.39
   1 -21  -1  434.76   32.00
   1 -21  -1  496.45   24.50
  -1 -21   1  475.55   23.40
  -1  21   1  458.85   26.70
  -1  21   1  481.65   32.40
   1  21  -1  493.35   30.60
   0 -21  -1   20.40   16.90
   0 -21   1   11.00    5.20
   0 -21  -1   14.90    5.30
   0 -21   1    6.40    4.90
   0 -21  -1    7.00    8.10
   0 -21   1    5.70    9.80
   0 -21  -1   14.60    5.30
   0 -21   1   -2.70   11.80
   0  21   1    4.00    7.50
   0  21  -1   13.20    8.50
   0  21   1   14.90    6.20
  -1 -21  -1  199.98   14.40
   1 -21   1  187.38   13.80
  -1 -21  -1  189.98   24.40
   1 -21   1  193.68   13.00
  -1 -21  -1  235.18   29.70
  -1 -21  -1  135.69   23.70
  -1 -21  -1  185.38   13.50
   1  21   1  177.88   14.60
  -1  21  -1  181.48   21.80
  -1  21  -1  178.88   17.80
  -2 -21  -1  424.56   43.30
  -2 -21  -1  516.35   38.20
  -2 -21  -1  528.15   35.50
   2 -21   1  518.35   25.50
   2 -21   1  519.85   23.20
   2 -21   1  477.45   22.00
  -2  21  -1  510.35   27.90
  -3 -21  -1   38.00   12.30
  -3 -21  -1   43.10   11.50
  -3 -21  -1   32.60   11.00
   3 -21   1   32.30    8.20
  -3 -21  -1   68.19   25.10
   3 -21   1   39.50    6.00
  -3  21  -1   29.40    7.10
  -4 -21  -1   68.59   11.40
  -4 -21  -1   57.59   11.70
   4 -21   1   62.19    6.50
   4 -21   1   61.89    7.30
  -4  21  -1   52.79    6.90
   4  21   1   60.59    7.10
   4 -22  -1   27.70    4.70
  -4 -22   1   33.10   17.30
  -4 -22   1   22.00    8.40
  -4 -22   1   61.79   22.70
  -4 -22   1   34.80   10.30
  -4  22   1   14.40    9.80
  -4  22   1   27.40    8.40
  -3 -22   1  126.79   19.00
  -3 -22   1  130.59   18.50
  -3 -22   1  105.59   29.30
  -3 -22   1   77.29   26.10
  -3 -22   1  124.69   19.80
   3 -22  -1  114.99    9.10
   3 -22  -1  127.99   13.70
  -3  22   1  128.29   18.60
  -3  22   1  129.59   12.50
  -2 -22   1  -14.90   18.00
  -2 -22   1   16.30   10.30
  -2 -22   1   14.20    9.70
   2 -22  -1    6.10    4.10
  -2 -22   1   -5.50   17.50
   2 -22  -1    8.30    6.00
  -2 -22   1   12.20    8.40
  -2  22   1   14.40    6.30
  -2  22   1   13.50    7.40
   1 -22  -1   18.80    5.00
  -1 -22   1  -11.30   12.00
   1 -22  -1   16.60    6.00
  -1 -22   1    9.10    4.90
  -1 -22   1   -2.40   10.10
  -1 -22   1    4.10    9.40
  -1 -22   1   20.90    7.00
   1  22  -1   25.20    8.80
  -1  22   1    4.10    8.70
  -1  22   1    4.00    7.90
  -1  22   1    7.80    5.50
   0 -22   1  204.18   33.50
   0 -22   1  205.68   24.90
   0 -22   1  220.78   14.10
   0 -22   1  184.08   18.20
   0 -22   1  185.48   24.90
   0 -22  -1  238.28   14.90
   0 -22  -1  182.58   23.90
   0 -22  -1  226.38   32.30
   0 -22  -1  222.88   14.20
   0  22  -1  214.38   21.90
   0  22   1  229.48   21.60
   0  22   1  230.58   15.90
  -1 -22  -1  320.77   30.50
  -1 -22  -1  322.47   19.20
   1 -22   1  340.47   18.80
  -1 -22  -1  332.47   18.10
  -1 -22  -1  268.17   32.00
   1 -22   1  322.27   16.30
   1  22   1  310.67   19.00
  -1  22  -1  321.07   28.20
  -1  22  -1  336.77   23.60
  -2 -22  -1  830.72   52.29
   2 -22   1  837.52   40.70
  -2 -22  -1  922.61   59.49
  -2 -22  -1  685.03   72.19
   2 -22   1  814.42   33.20
  -2  22  -1  852.21   41.90
  -2  22  -1  844.72   47.10
  -3 -22  -1   12.40   21.30
   3 -22   1   16.80    4.40
  -3 -22  -1   23.40   10.10
   3 -22   1   20.40    6.60
  -3 -22  -1   18.20    8.40
   3 -22   1   14.20    4.40
  -3 -22  -1    9.40    8.30
  -3  22  -1    6.70    5.30
   4 -22   1  236.78   11.80
  -4 -22  -1  302.27   26.40
  -4 -22  -1  243.28   17.70
  -4 -22  -1  253.37   19.60
  -4  22  -1  226.48   13.20
  -4 -23   1  285.57   21.00
   4 -23  -1  261.47   17.40
  -4 -23   1  260.47   22.80
  -4 -23   1  261.37   23.10
  -4 -23   1  316.67   38.10
  -4  23   1  273.17   14.40
  -4  23   1  215.68   23.20
  -3 -23   1  103.49   30.80
   3 -23  -1   56.29    7.00
  -3 -23   1   61.29   25.20
   3 -23  -1   54.69    9.20
  -3 -23   1   45.70   13.20
  -3 -23   1   46.60   12.20
  -3 -23   1   61.29   13.30
  -3  23   1   67.49   14.10
  -3  23   1   55.79    8.30
  -2 -23   1   42.90   24.80
   2 -23  -1   51.49    7.10
  -2 -23   1   49.10   13.50
  -2  23   1   52.29   13.90
  -2  23   1   70.69   16.60
  -1 -23   1  128.89   12.70
  -1 -23   1   87.39   20.40
  -1 -23   1  121.59   20.40
   1 -23  -1  127.49   12.40
   1 -23  -1  119.19   10.10
  -1 -23   1   85.19   24.20
  -1 -23   1  113.19   10.50
  -1  23   1  108.99   18.10
  -1  23   1  117.79   13.90
  -1  23   1  132.89   12.40
   0 -23   1   91.89   18.30
   0 -23  -1   84.49   15.90
   0 -23  -1   75.29   20.60
   0 -23   1   75.29   20.90
   0 -23  -1   91.29   10.30
   0 -23  -1   92.79   10.20
   0 -23   1   97.59    9.60
   0 -23   1   87.29    9.50
   0 -23   1   58.39   16.30
   0  23  -1   79.79   15.90
   0  23   1  116.39   11.80
   0  23   1   96.29   16.50
  -1 -23  -1   19.70    6.70
  -1 -23  -1   -0.20   10.90
  -1 -23  -1   21.60   13.50
  -1 -23  -1   22.00    5.90
   1 -23   1   26.70    5.70
   1 -23   1   24.80    6.20
  -1  23  -1    5.30   13.30
   1  23   1   23.00    7.00
  -1  23  -1   19.40   10.40
   2 -23   1  111.09    9.40
   2 -23   1  106.19   11.50
  -2 -23  -1  106.79   19.00
  -2 -23  -1   87.09   26.80
  -2 -23  -1  129.19   17.60
  -2 -23  -1  108.69   18.90
   2 -23   1  106.39    9.00
  -2  23  -1   97.39   18.30
  -2  23  -1   95.39   12.00
   3 -23   1   47.60    5.90
  -3 -23  -1   12.10   20.10
  -3 -23  -1   34.10   10.80
   3 -23   1   45.80    9.40
  -3 -23  -1   42.00   12.00
  -3 -23  -1   38.80   10.60
   3 -23   1   46.70    6.10
  -3  23  -1   61.29    8.50
  -4 -23  -1  316.47   18.80
  -4  23  -1  288.97   14.30
  -4 -24   1  577.14   32.40
  -4 -24   1  483.55   40.80
  -4 -24   1  604.44   30.40
   4 -24  -1  562.04   22.00
  -4  24   1  581.84   23.00
  -4  24   1  437.56   31.50
   3 -24  -1   -1.60    3.40
  -3 -24   1   15.90   22.20
  -3 -24   1    9.40   10.40
  -3 -24   1    8.60    7.20
   3 -24  -1    7.00    6.30
  -3 -24   1    4.30    8.10
  -3 -24   1   41.80   36.50
  -3  24   1   -2.70    4.50
  -2 -24   1   72.19   28.60
  -2 -24   1   40.20   12.60
  -2 -24   1   23.50   21.00
  -2 -24   1   44.50   14.00
   2 -24  -1   49.10    7.00
  -2 -24   1   27.50   10.30
   2 -24  -1   43.60    8.00
  -2  24   1   41.40    8.60
  -2  24   1   37.00   13.10
  -2  24   1   58.09    8.80
   1 -24  -1  295.37   16.20
  -1 -24   1  289.17   28.70
  -1 -24   1  216.78   29.60
  -1 -24   1  270.77   15.80
  -1 -24   1  234.08   38.20
   1 -24  -1  298.97   17.80
  -1 -24   1  278.27   17.70
   1  24  -1  318.77   25.50
  -1  24   1  312.87   18.60
  -1  24   1  324.07   26.70
  -1  24   1  262.37   20.60
   0 -24  -1  124.59   11.10
   0 -24  -1  117.99   17.10
   0 -24   1   93.29   19.70
   0 -24  -1  138.59   11.80
   0 -24   1  125.89   21.40
   0 -24   1  120.19   10.90
   0 -24   1  114.69   10.90
   0 -24   1  115.79   23.90
   0  24   1  126.69   12.70
   1 -24   1  163.58   23.90
   1 -24   1  140.29   10.80
  -1 -24  -1  146.69   22.90
  -1  24  -1  143.19   20.80
  -1  24  -1  151.88   16.00
  -2 -24  -1  507.45   35.80
   2 -24   1  498.25   24.90
  -2 -24  -1  531.15   36.30
  -2 -24  -1  513.25   33.90
  -2  24  -1  484.95   26.60
  -2  24  -1  501.65   34.10
  -3 -24  -1   36.60   11.50
   3 -24   1   23.70    4.70
   3 -24   1   34.50    6.90
  -3 -24  -1   24.90    9.50
  -4 -24  -1  114.19   10.20
  -4 -24  -1  108.79   11.20
  -4 -24  -1  158.88   19.90
  -4  24  -1   73.79   12.30
  -4  24  -1  113.39    7.20
  -4 -25   1   23.00   15.70
  -4 -25   1   34.60    7.60
   4 -25  -1   29.10    4.50
  -4 -25   1   39.20    9.50
  -4  25   1   35.50    4.50
  -3 -25   1   13.40    9.90
  -3 -25   1   22.30   22.50
   3 -25  -1    2.10    3.70
  -3 -25   1    8.80    7.60
   3 -25  -1    0.10    5.70
  -3 -25   1    6.70    6.70
  -3  25   1   -2.30    9.60
  -3  25   1    8.40    4.70
   2 -25  -1  420.66   22.20
  -2 -25   1  407.56   33.20
   2 -25  -1  408.56   20.10
  -2 -25   1  395.96   30.20
  -2 -25   1  513.35   58.49
  -2 -25   1  375.06   43.40
  -2 -25   1  445.16   31.30
  -2  25   1  438.66   31.20
  -2  25   1  410.86   21.60
  -2  25   1  429.56   23.50
  -1 -25   1   54.69   14.50
  -1 -25   1   34.30   16.10
  -1 -25   1   27.40   20.80
   1 -25  -1   65.49    8.70
  -1 -25   1   71.79    7.90
   1 -25  -1   73.19    8.70
  -1  25   1   54.69   11.20
  -1  25   1   63.59   14.90
   1  25  -1   78.09   15.70
  -1  25   1   76.59   10.10
   0 -25  -1  133.99   12.50
   0 -25   1  114.89   10.80
   0 -25  -1  122.39   11.10
   0 -25   1  119.49   20.00
   0 -25  -1  101.89   15.50
   0 -25   1   89.19   17.50
   0 -25   1  110.89   10.90
   0  25  -1  104.69   18.40
   0  25   1  107.79   17.20
   0  25   1  142.99   13.50
  -1 -25  -1  290.87   29.00
  -1 -25  -1  302.97   25.30
   1 -25   1  303.97   16.10
   1 -25   1  307.67   30.00
   1 -25   1  317.67   18.00
  -1 -25  -1  310.87   17.20
  -1  25  -1  312.77   27.40
   1  25   1  286.67   17.90
  -1  25  -1  297.57   22.40
  -2 -25  -1  442.46   31.70
   2 -25   1  404.26   19.40
  -2 -25  -1  419.76   31.00
   2 -25   1  462.95   22.30
  -2 -25  -1  463.75   30.80
  -2  25  -1  422.76   30.60
  -2  25  -1  427.16   23.60
  -3 -25  -1   31.50   11.00
   3 -25   1   31.40    6.60
  -3 -25  -1   19.50    7.50
  -3 -25  -1   35.40    9.40
  -3  25  -1   27.80    6.00
  -4 -26   1    9.90    7.60
  -4 -26   1    2.20    4.80
  -4 -26   1  -12.50    7.90
  -4  26   1    4.70    2.70
  -3 -26   1  174.48   18.70
  -3 -26   1  157.98   17.00
   3 -26  -1  142.89    9.70
  -3 -26   1  151.78   29.50
   3 -26  -1  164.48   12.30
  -3  26   1  151.08   18.30
  -3  26   1  153.98   11.60
  -2 -26   1   29.20   11.10
  -2 -26   1   17.60   26.70
  -2 -26   1   40.20   13.20
  -2 -26   1   30.80   22.60
   2 -26  -1   33.70    6.70
  -2 -26   1   26.40    9.80
   2 -26  -1   34.00    5.80
  -2  26   1   37.60    8.10
  -2  26   1   37.70   12.20
  -2  26   1   29.70    6.60
  -1 -26   1  178.98   24.70
   1 -26  -1  178.28   13.60
  -1 -26   1  152.38   22.30
   1 -26  -1  174.48   12.60
  -1 -26   1  167.68   12.30
  -1  26   1  183.88   13.80
  -1  26   1  179.98   16.90
  -1  26   1  181.48   21.30
   1  26  -1  173.48   14.10
   0 -26  -1   53.09    8.50
   0 -26   1   43.30    7.20
   0 -26   1   68.19   12.90
   0 -26  -1   43.70    7.40
   0 -26   1   38.70   13.90
   0 -26   1   42.70    8.10
   0 -26  -1   63.69   12.40
   0  26   1   42.80   13.80
   0  26  -1   44.70   13.70
   0  26   1   52.09    8.60
   1 -26   1  307.27   16.70
  -1 -26  -1  319.97   16.90
  -1 -26  -1  318.97   25.20
  -1 -26  -1  279.87   28.50
   1 -26   1  325.07   17.90
   1  26   1  284.57   17.50
  -1  26  -1  308.07   26.80
  -1  26  -1  348.07   22.80
  -2 -26  -1   88.69   15.10
  -2 -26  -1   94.79   15.40
   2 -26   1  101.79   10.10
   2 -26   1   96.89    8.50
  -2 -26  -1  120.99   15.70
  -2  26  -1  115.39   18.30
  -2  26  -1  113.09   10.40
  -3 -26  -1   28.90    7.40
  -3 -26  -1   20.50    7.40
  -3 -26  -1   16.70   12.30
   3 -26   1   16.10    5.80
   3 -26   1   16.90    4.40
  -3  26  -1   19.10    4.90
  -3 -27   1   13.50    7.40
   3 -27  -1   17.60    4.40
   3 -27  -1   10.30    5.50
  -3 -27   1   18.70    7.80
  -3 -27   1    4.20   20.80
  -3  27   1   11.70    4.50
   2 -27  -1    1.40    4.70
  -2 -27   1  -10.00   19.80
  -2 -27   1    4.20    6.70
  -2 -27   1    2.70    8.50
   2 -27  -1    1.80    4.30
  -2  27   1   -5.80    9.20
  -2  27   1    1.30    4.60
   1 -27  -1  116.79   11.10
   1 -27  -1  133.49   10.90
  -1 -27   1  121.39   19.40
  -1  27   1  133.19   11.40
  -1  27   1  137.49   18.70
   1  27  -1  124.79   12.00
  -1  27   1   91.29   12.70
   0 -27   1  151.88   22.10
   0 -27   1  140.49   12.30
   0 -27  -1  150.68   11.90
   0 -27  -1  155.98   12.90
   0 -27   1  145.29   11.30
   0 -27   1  158.08   16.30
   0  27   1  139.69   12.00
   0  27  -1  134.99   19.30
   1 -27   1   91.09    9.10
   1 -27   1   98.59   10.10
  -1 -27  -1   74.69   13.50
  -1  27  -1   81.09   16.10
  -1  27  -1   89.89   12.90
   1  27   1   92.89    9.90
  -2 -27  -1  111.79   15.50
   2 -27   1  100.79    8.60
   2 -27   1  124.09   12.10
  -2 -27  -1   86.09   14.90
  -2  27  -1  113.39   13.70
  -2  27  -1   72.09   14.80
  -2  27  -1  124.29   11.90
  -3 -27  -1  112.89   12.80
  -3 -27  -1  107.29   11.50
   3 -27   1  118.29    9.20
  -3 -28   1   23.40    7.00
  -3 -28   1   16.40    8.90
   3 -28  -1   28.80    5.30
   3 -28  -1   19.60    4.50
  -3 -28   1   -8.60   15.60
  -3  28   1   19.30    4.40
  -2 -28   1    1.70    7.80
   2 -28  -1    7.90    4.80
   2 -28  -1   10.90    4.80
  -2 -28   1  -14.50   19.00
  -2  28   1    1.70    4.60
  -2  28   1   20.10   10.20
  -2  28   1   -0.70    5.40
   1 -28  -1  110.49    9.70
   1 -28  -1  115.59   10.60
  -1 -28   1   62.29   12.00
  -1  28   1   68.49   15.20
  -1  28   1   84.49   11.40
   1  28  -1   93.39   10.10
  -1  28   1  101.99   10.00
   0 -28   1   29.60   13.50
   0 -28   1   25.20    5.60
   0 -28  -1   19.60    5.30
   0 -28  -1   20.00    6.40
   0  28  -1   23.10    6.60
   0  28   1   25.60    6.00
  -1 -28  -1  162.58   17.00
   1 -28   1  150.18   11.20
   1 -28   1  161.88   11.70
  -1  28  -1  124.49   14.40
  -1  28  -1  153.68   12.00
  -1  28  -1  153.28   19.00
  -2 -28  -1  336.47   22.80
   2 -28   1  341.47   16.80
   2 -28   1  320.37   15.40
  -2 -28  -1  343.97   22.70
  -2  28  -1  272.77   31.30
  -2  28  -1  324.37   17.80
  -3 -28  -1   49.60    7.30
   3 -28   1   55.39    7.50
  -3  28  -1   45.60    5.30
  -3 -29   1   40.40    7.40
  -3 -29   1   22.70    7.70
   3 -29  -1   31.00    6.70
  -3  29   1   35.30    4.70
   2 -29  -1   38.60    6.10
   2 -29  -1   26.80    7.30
  -2 -29   1   26.80    8.40
  -2 -29   1   18.00    8.50
  -2  29   1   25.70   14.20
  -2  29   1   18.90    6.00
   1 -29  -1  110.49   10.10
  -1 -29   1  108.69   17.30
   1 -29  -1  108.79    9.80
  -1 -29   1  111.49   14.50
  -1  29   1   91.69   16.10
   1  29  -1  115.99   10.10
  -1  29   1   91.09   10.70
  -1  29   1   87.59   16.10
   0 -29   1   58.39    6.90
   0 -29  -1   46.30   10.40
   0 -29  -1   55.69    7.10
   0  29  -1   51.09    7.90
   0  29  -1   62.59   14.00
   0  29   1   49.40    7.40
  -1 -29  -1   98.99   14.30
  -1 -29  -1  103.79   13.40
   1 -29   1   95.59    8.90
  -1  29  -1   93.39   15.20
  -1  29  -1  111.99   11.00
   1  29   1  104.09    8.90
  -2 -29  -1   16.90    7.00
  -2 -29  -1   17.30    7.80
   2 -29   1   17.10    4.20
  -2  29  -1   12.60    5.80
  -2 -30   1   19.70    7.00
  -2 -30   1   11.80    8.20
   2 -30  -1    3.70    4.50
   2 -30  -1   16.60    4.50
  -2  30   1    7.70    5.40
   1 -30  -1  530.35   27.00
   1 -30  -1  568.44   24.40
  -1 -30   1  593.14   31.50
  -1  30   1  570.24   35.30
  -1  30   1  576.94   24.30
   1  30  -1  556.14   24.10
   0 -30  -1  159.18   15.40
   0 -30  -1  170.48   10.60
   0 -30   1  142.79   10.10
   0  30   1  166.48   11.00
   0  30  -1  150.88   11.10
   1 -30   1   26.70    5.00
  -1 -30  -1   27.50    7.60
  -1 -30  -1   29.00   11.10
   1  30   1   22.00    5.00
  -1  30  -1    9.80   11.10
  -1  30  -1   27.10    5.30
  -2 -30  -1   20.50    6.10
   2 -30   1   12.40    5.60
   2 -31  -1   69.29    6.70
  -2 -31   1   58.69    8.70
  -1 -31   1   35.30    7.40
   1 -31  -1   48.40    6.70
   0 -31   1   24.60    7.10
   0 -31  -1   22.20    7.10
   0 -31  -1   33.50    5.10
   0  31  -1   26.60    5.00
   0  31   1   26.40    4.80
   1 -31   1   17.80    4.10
  -1 -31  -1   18.10    6.80
  -1  31  -1   17.90    4.20
   1 -32  -1   27.70    6.60
  -1 -32   1   14.80    6.20
   1 -32  -1   33.60    5.90
   0 -32   1  246.38   15.90
   0 -32  -1  238.68   15.50
   0  32   1  191.58   14.70
  -1 -32  -1    5.80    5.50
   1 -32   1    8.70    3.40
  -1  32  -1   14.00    3.50
  -6   0   2  286.47   20.20
  -6   0   2  228.68   22.30
  -6   0   2  263.87   20.10
  -5   0   2    5.50    5.40
  -5   0   2    3.50   11.30
  -5   0   2    4.00    8.00
  -5   0   2   27.00   10.50
  -5   0   2    4.90    6.50
  -4   0   2  448.16   28.90
  -4   0   2  470.35   40.90
  -4   0   2  478.75   40.60
  -4   0   2  461.55   32.40
  -4   0   2  468.85   31.60
   3   0  -2   12.10    2.90
  -1   0   2   13.60    3.40
   1   0  -2   15.60    2.40
   0   0   2  761.02   27.50
   0   0   2  717.43   25.90
   0   0  -2  755.82   25.90
   0   0  -2  708.23   27.00
  -1   0  -2   43.60    5.00
   1   0   2   38.70    3.20
  -1   0  -2   47.40    3.90
  -2   0  -2   11.20    3.80
  -2   0  -2   18.90    5.30
  -2   0  -2   13.70    4.50
   2   0   2   13.70    4.00
  -3   0  -2  885.41   41.80
   3   0   2  934.41   38.90
  -3   0  -2  944.01   52.59
  -3   0  -2  924.21   39.30
  -3   0  -2  907.71   46.20
  -3   0  -2  898.01   43.60
  -3   0  -2  846.12   48.00
  -3   0  -2  902.61   51.89
  -4   0  -2   27.20   10.60
  -4   0  -2   21.70    9.40
  -4   0  -2   28.10   14.00
  -4   0  -2   48.40    9.10
  -4   0  -2   31.20    9.10
  -4   0  -2   35.90   17.50
  -5   0  -2    7.80    8.70
  -5   0  -2   20.00    7.50
  -6  -1   2  855.41   42.00
  -6  -1   2  852.21   44.20
  -6  -1   2  883.51   47.60
  -6  -1   2 1001.30   42.90
  -6   1   2  952.80   42.80
  -6   1   2  883.71   49.50
  -6   1   2  905.81   42.60
  -6   1   2  868.11   43.50
  -5  -1   2   59.19   17.50
  -5  -1   2   54.99   13.30
  -5  -1   2   69.39   15.70
  -5  -1   2   47.60   17.30
  -5  -1   2   55.79   13.20
  -5   1   2   58.29   18.10
  -5   1   2   46.30   11.00
  -5   1   2   60.19   22.10
  -5   1   2   56.39   13.20
  -4  -1   2  144.19    9.80
  -4  -1   2  111.59   19.20
  -4  -1   2  131.19   16.00
  -4  -1   2  144.39   32.20
  -4  -1   2  149.88   23.20
  -4  -1   2  140.89   23.30
  -4  -1   2  132.89   17.00
  -4  -1   2  147.09   18.30
  -4   1   2  143.59   24.40
  -4   1   2  134.89   16.10
  -4   1   2  161.58   17.90
  -4   1   2  163.38   25.40
  -4   1   2  162.08   18.60
  -3  -1   2   14.40    2.90
   3  -1  -2   14.60    3.40
   3   1  -2   17.40    3.50
   2  -1  -2   71.69    5.80
   2   1  -2   78.39    5.60
  -1  -1   2 1107.29   38.70
   1  -1  -2 1166.58   40.30
  -1   1   2 1034.10   42.50
   1   1  -2 1143.29   38.60
   1   1  -2 1166.08   40.10
   0  -1   2 1732.43   60.19
   0  -1  -2 1719.73   61.29
   0  -1  -2 1800.32   60.19
   0  -1  -2 1801.82   60.69
   0   1  -2 1748.33   60.09
   0   1   2 1791.52   61.59
   0   1   2 1733.53   60.19
   0   1  -2 1721.03   61.39
  -1  -1  -2  114.49    8.00
  -1  -1  -2  128.79    7.50
   1  -1   2  122.99    6.10
   1   1   2  123.59    6.20
  -1   1  -2  133.09    8.40
  -1   1  -2  130.79    6.30
  -2  -1  -2  281.57   14.70
  -2  -1  -2  265.97   16.00
  -2  -1  -2  300.87   18.10
  -2   1  -2  269.27   16.00
   2   1   2  259.57   13.30
  -2   1  -2  280.57   17.50
  -2   1  -2  295.67   15.10
  -3  -1  -2 1928.11   76.39
  -3  -1  -2 1891.81   88.09
   3  -1   2 1861.31   72.29
  -3  -1  -2 1925.71   81.49
  -3  -1  -2 1935.51   78.39
  -3  -1  -2 1922.11   73.49
  -3  -1  -2 2038.80   89.89
  -3  -1  -2 1884.41   84.49
   3   1   2 1890.91   70.69
   3   1   2 1871.31   73.19
  -3   1  -2 1956.10   81.39
  -3   1  -2 1925.21   77.09
  -3   1  -2 1907.41   84.09
  -3   1  -2 1939.51   73.79
  -3   1  -2 1905.51   87.49
  -3   1  -2 1960.40   87.59
  -3   1  -2 1897.91   78.49
  -4  -1  -2 1042.80   51.89
  -4  -1  -2  965.40   63.59
  -4  -1  -2 1022.80   59.89
   4  -1   2  987.90   43.60
  -4  -1  -2  980.30   57.19
  -4  -1  -2  995.50   45.00
  -4  -1  -2 1074.59   54.79
  -4   1  -2 1026.30   57.29
  -4   1  -2 1043.40   51.89
  -4   1  -2 1019.70   45.30
  -4   1  -2  970.40   55.99
  -4   1  -2 1022.70   52.69
  -4   1  -2 1052.79   65.09
  -5  -1  -2  163.18   18.00
  -5  -1  -2  155.48   15.70
  -5   1  -2  167.68   16.00
  -6  -2   2  417.16   28.80
  -6  -2   2  435.76   26.60
  -6  -2   2  440.36   25.90
  -6   2   2  420.26   25.70
  -6   2   2  487.35   30.20
  -6   2   2  388.56   30.80
  -6   2   2  450.25   26.00
  -5  -2   2   75.69   18.10
  -5  -2   2   73.39   15.90
  -5  -2   2   79.19   20.00
  -5  -2   2   74.69   16.10
  -5   2   2   66.49   22.40
  -5   2   2   81.69   16.40
  -5   2   2   82.89   19.00
  -5   2   2   59.49   16.20
  -4  -2   2  898.71   48.50
  -4  -2   2  904.41   57.89
  -4  -2   2  854.81   51.99
  -4  -2   2  942.11   57.39
  -4  -2   2  893.81   35.70
  -4  -2   2  896.61   51.19
  -4  -2   2  825.22   48.70
  -4  -2   2  855.61   45.20
  -4   2   2  947.11   52.89
  -4   2   2  935.31   49.00
  -4   2   2  956.20   62.89
  -4   2   2  942.71   61.69
  -4   2   2  851.61   44.00
   3  -2  -2   11.80    3.10
  -3  -2   2   14.30    3.00
   3   2  -2    7.50    3.00
   2  -2  -2 1051.69   37.90
   2  -2  -2  973.30   38.60
  -2   2   2  973.10   41.00
   2   2  -2 1086.49   38.10
  -1  -2   2  187.98    7.50
   1  -2  -2  195.28    8.90
  -1   2   2  176.68   10.80
   1   2  -2  196.78    7.40
   0  -2   2  850.31   30.40
   0  -2  -2  877.71   30.30
   0  -2  -2  847.72   31.40
   0  -2  -2  899.51   31.00
   0   2  -2  814.92   31.40
   0   2  -2  871.51   30.30
   0   2   2  882.61   31.90
   0   2   2  880.51   30.40
  -1  -2  -2  899.41   34.20
   1  -2   2  841.02   31.30
  -1  -2  -2  882.51   33.10
  -1   2  -2  924.01   31.70
   1   2   2  833.12   31.40
  -2  -2  -2  252.17   13.40
  -2  -2  -2  254.87   15.10
  -2  -2  -2  238.98   16.20
  -2   2  -2  250.57   13.80
  -2   2  -2  239.48   16.20
  -2   2  -2  245.28   15.00
   2   2   2  210.98   12.10
  -3  -2  -2  766.92   45.10
  -3  -2  -2  886.11   51.59
  -3  -2  -2  768.82   39.40
  -3  -2  -2  772.72   38.10
  -3  -2  -2  804.02   42.70
  -3  -2  -2  816.42   35.20
   3  -2   2  765.32   34.50
  -3   2  -2  805.62   38.40
   3   2   2  813.92   33.00
  -3   2  -2  776.12   43.90
  -3   2  -2  779.22   39.60
  -3   2  -2  785.92   41.90
  -3   2  -2  790.32   47.10
  -3   2  -2  799.82   35.60
   3   2   2  780.22   34.90
  -3   2  -2  824.42   47.00
   3   2   2  780.42   46.70
  -4  -2  -2  142.39   17.50
  -4  -2  -2  156.68   13.60
  -4  -2  -2  122.29   21.30
   4  -2   2  111.09   12.60
  -4  -2  -2  137.09   18.50
  -4  -2  -2  122.09   24.30
  -4   2  -2  125.69   19.10
  -4   2  -2  112.29   16.80
  -4   2  -2  127.19   13.50
  -4   2  -2  120.89   17.50
  -4   2  -2   88.69   18.10
  -5  -2  -2  156.78   15.70
  -5  -2  -2  150.38   17.50
  -5   2  -2  138.19   15.10
  -5   2  -2  144.69   16.80
  -6  -3   2  381.16   23.90
  -6  -3   2  367.96   24.30
  -6  -3   2  372.56   26.40
  -6   3   2  450.95   25.40
  -6   3   2  417.86   29.00
  -6   3   2  370.36   23.60
  -6   3   2  358.66   29.50
  -5  -3   2  110.19   27.20
  -5  -3   2   97.49   18.40
  -5  -3   2   97.59   20.80
  -5   3   2  100.69   20.20
  -4  -3   2   -6.60    9.30
  -4  -3   2    3.00    6.70
  -4  -3   2    8.70   10.30
  -4  -3   2    7.10    8.10
  -4  -3   2    4.40    3.20
  -4  -3   2    5.10    7.70
  -4  -3   2    4.50    7.50
  -4  -3   2   -3.80    5.90
   4   3  -2    0.90    8.60
  -4   3   2    4.10    7.30
  -4   3   2    2.30    8.30
  -4   3   2   -0.50   10.00
  -4   3   2    2.00    6.80
  -4   3   2    3.60   13.30
   3  -3  -2  132.39    8.30
  -3  -3   2  114.59    7.30
   3   3  -2  123.99    8.20
   2  -3  -2 2652.93   89.79
   2  -3  -2 2461.35   90.79
  -2  -3   2 2662.53   88.39
  -2   3   2 2474.95   93.29
  -1  -3   2 1624.54   55.89
   1  -3  -2 1600.34   56.89
   1  -3  -2 1740.03   57.49
  -1   3   2 1746.63   58.09
   1   3  -2 1614.64   55.69
  -1   3   2 1539.05   60.09
  -1   3   2 1522.85   57.19
   0  -3   2 1743.63   61.59
   0  -3  -2 1807.62   62.09
   0  -3  -2 1792.42   62.59
   0   3  -2 1738.43   62.79
   0   3   2 1812.72   61.59
   0   3  -2 1821.32   61.49
   0   3   2 1844.42   63.19
   1  -3   2 1836.82   69.79
  -1  -3  -2 2080.49   72.99
  -1  -3  -2 2004.20   71.59
   1   3   2 2152.98   74.89
  -1   3  -2 2071.69   75.59
  -2  -3  -2  163.18   10.40
  -2  -3  -2  164.58   13.20
  -2  -3  -2  175.58   12.20
  -2   3  -2  169.08   13.50
   2   3   2  162.78   13.40
  -2   3  -2  166.58   10.90
  -2   3  -2  161.68   11.90
  -3  -3  -2  996.70   44.10
  -3  -3  -2  953.90   40.80
  -3  -3  -2  935.61   51.49
  -3  -3  -2 1003.80   55.89
  -3  -3  -2  952.00   48.90
   3  -3   2  956.40   40.30
  -3  -3  -2  971.00   45.60
  -3   3  -2  932.41   47.20
  -3   3  -2  978.70   42.80
  -3   3  -2  964.50   51.49
  -3   3  -2  960.10   49.80
  -3   3  -2  969.20   52.99
  -3   3  -2 1007.60   42.10
  -3   3  -2  939.91   44.20
   3   3   2  948.41   38.70
  -3   3  -2  971.20   45.80
  -4  -3  -2  203.98   23.90
   4  -3   2  186.28   15.30
  -4  -3  -2  176.68   21.10
  -4  -3  -2  228.98   21.40
  -4  -3  -2  189.68   29.50
  -4  -3  -2  197.78   15.40
  -4   3  -2  195.98   20.60
  -4   3  -2  208.78   23.40
  -4   3  -2  180.88   16.30
  -4   3  -2  163.58   22.60
  -4   3  -2  189.08   20.20
  -5  -3  -2   73.29   13.50
  -5  -3  -2   89.29   12.80
  -5   3  -2   65.89   12.40
  -5   3  -2   65.19   10.40
  -6  -4   2  330.37   23.60
  -6  -4   2  337.17   22.20
  -6  -4   2  329.57   22.50
  -6   4   2  371.36   22.50
  -6   4   2  409.26   25.50
  -6   4   2  304.27   27.60
  -5  -4   2   79.19   19.60
  -5  -4   2   64.99   14.50
  -5  -4   2   86.09   17.60
  -5  -4   2  106.59   19.80
  -5  -4   2   92.39   14.70
  -5  -4   2   96.59   21.00
  -5  -4   2   80.39   10.40
  -5   4   2   95.89   20.60
  -5   4   2   79.39   21.10
  -5   4   2   89.59   20.20
  -5   4   2   81.09   17.70
  -4  -4   2  363.06   30.80
  -4  -4   2  391.26   32.60
  -4  -4   2  427.06   36.10
  -4  -4   2  417.16   35.10
  -4  -4   2  377.06   27.60
  -4  -4   2  387.16   18.80
   4   4  -2  377.16   25.70
  -4   4   2  393.06   26.50
  -4   4   2  435.76   36.50
  -4   4   2  452.45   50.99
  -3  -4   2  656.43   25.90
   3  -4  -2  640.24   26.70
  -3   4   2  658.63   35.10
  -3   4   2  652.53   36.50
   3   4  -2  652.93   29.40
   2  -4  -2 1274.47   50.39
   2  -4  -2 1380.96   49.20
  -2  -4   2 1375.36   47.90
  -2   4   2 1233.28   52.59
   2   4  -2 1498.25   50.09
   1  -4  -2  137.99    7.20
  -1  -4   2  133.09    6.00
   1  -4  -2  139.89    7.10
  -1   4   2  142.59    7.90
  -1   4   2  129.59    9.50
   1   4  -2  141.19    5.90
  -1   4   2  124.39    7.20
   0  -4   2 3151.68  108.19
   0  -4  -2 3219.98  108.59
   0  -4  -2 3190.18  109.09
   0   4   2 3229.78  108.19
   0   4  -2 3172.78  107.99
   0   4   2 3332.97  109.99
   0   4   2 3056.79  108.59
   0   4  -2 3087.79  109.39
  -1  -4  -2 1412.96   51.09
   1  -4   2 1220.48   47.80
  -1  -4  -2 1372.06   49.60
  -1   4  -2 1359.36   51.29
   1   4   2 1421.36   52.49
  -1   4  -2 1435.86   48.30
  -2  -4  -2 1078.29   41.90
  -2  -4  -2 1090.59   45.90
  -2  -4  -2 1086.59   44.10
  -2   4  -2 1041.10   44.20
  -2   4  -2 1049.40   45.80
   2   4   2 1094.49   46.80
  -3  -4  -2   46.10    7.30
  -3  -4  -2   45.60   15.50
  -3  -4  -2   32.90    9.90
  -3  -4  -2   38.60    8.40
  -3  -4  -2   44.20    9.60
  -3  -4  -2   31.50   10.40
   3  -4   2   41.70    7.00
  -3   4  -2   44.70   11.30
  -3   4  -2   33.10    7.20
   3   4   2   45.00    6.80
   3   4   2   28.20   12.10
  -3   4  -2   36.70   11.80
  -3   4  -2   40.00   11.20
  -3   4  -2   33.60    8.50
  -3   4  -2   27.60   10.00
  -3   4  -2   40.70    9.10
  -3   4  -2   37.20    7.80
  -4  -4  -2   42.40   19.40
  -4  -4  -2   55.39   12.40
  -4  -4  -2   58.39   13.40
  -4  -4  -2   68.29   10.40
   4  -4   2   80.19   10.70
  -4  -4  -2   67.69   16.00
  -4   4  -2   58.59   12.60
  -4   4  -2   43.80   13.70
  -4   4  -2   66.59   13.40
  -4   4  -2   58.29   10.80
  -4   4  -2   76.49   15.90
  -4   4  -2   61.79    9.40
  -5  -4  -2   32.80    9.90
  -5  -4  -2   38.70    9.20
  -5   4  -2   34.10    9.30
  -5   4  -2   32.80   12.90
  -5   4  -2   22.50    8.40
  -6  -5   2  513.15   37.70
  -6  -5   2  642.14   32.90
  -6  -5   2  640.14   33.20
  -6  -5   2  745.83   33.50
  -6   5   2  580.04   39.40
  -6   5   2  591.44   31.20
  -6   5   2  633.64   31.30
  -6   5   2  702.13   34.00
  -5  -5   2    8.60   14.30
  -5  -5   2    2.00    7.10
  -5  -5   2   27.20    9.80
  -5  -5   2   18.30    9.20
  -5  -5   2   24.70    8.90
  -5  -5   2    4.30    9.20
   5  -5  -2   30.70    5.30
  -5  -5   2   22.70    9.00
  -5   5   2   18.30   11.60
  -5   5   2   51.69   11.10
  -5   5   2   19.40   11.40
  -5   5   2   28.80    8.80
  -5   5   2   21.20    8.10
  -4  -5   2  156.18   21.30
  -4  -5   2  171.08   10.80
  -4  -5   2  197.58   26.50
  -4  -5   2  155.48   21.30
  -4  -5   2  170.98   23.10
  -4  -5   2  178.78   27.30
  -4  -5   2  165.08   20.50
  -4  -5   2  154.68   22.10
  -4   5   2  162.78   17.50
  -4   5   2  186.28   19.10
  -4   5   2  169.38   17.80
  -4   5   2  173.28   27.60
   4   5  -2  147.79   17.70
  -3  -5   2  707.53   27.60
   3  -5  -2  719.93   28.80
  -3   5   2  695.33   36.60
  -3   5   2  689.53   37.40
   3   5  -2  675.73   30.30
  -2  -5   2  905.61   32.00
   2  -5  -2  902.91   33.20
   2  -5  -2  839.42   34.80
  -2   5   2  838.22   37.30
   2   5  -2  862.71   30.80
  -1   5   2 9999.00  326.87
  -1   5   2 9238.38  328.87
   0  -5  -2 2864.01  105.49
   0  -5  -2 3069.89  102.59
   0  -5  -2 3017.90  102.99
   0  -5   2 2898.71  102.09
   0   5  -2 2901.21  103.39
   0   5  -2 3123.29  101.99
   0   5   2 2913.21  102.79
   0   5   2 3006.50  102.09
   0   5   2 3159.68  104.19
  -1  -5  -2 4947.00  168.98
   1  -5   2 5148.78  169.38
  -1   5  -2 4710.83  166.38
  -1   5  -2 4754.22  169.48
   1   5   2 4835.12  170.28
  -1   5  -2 4937.71  165.78
   2  -5   2   78.19    9.30
  -2  -5  -2   70.69    6.90
  -2  -5  -2   87.49    9.10
  -2  -5  -2   85.39   10.30
  -2   5  -2   80.59    8.60
  -2   5  -2   79.39    9.70
   2   5   2   82.29    9.60
  -2   5  -2   88.49    5.50
  -3  -5  -2  476.75   33.80
  -3  -5  -2  495.95   28.20
  -3  -5  -2  465.65   23.60
  -3  -5  -2  525.75   38.10
  -3  -5  -2  470.95   31.50
  -3  -5  -2  486.25   26.50
   3  -5   2  478.85   23.70
   3   5   2  448.16   22.00
   3   5   2  453.85   30.10
  -3   5  -2  462.15   28.10
  -3   5  -2  472.95   25.10
  -3   5  -2  447.36   25.30
  -3   5  -2  483.45   32.00
  -3   5  -2  472.95   30.10
  -3   5  -2  504.45   27.80
  -3   5  -2  457.35   33.50
  -3   5  -2  476.35   31.10
  -4  -5  -2  110.99   15.80
  -4  -5  -2   84.19   17.40
  -4  -5  -2   98.79   12.70
   4  -5   2  102.79   13.40
  -4  -5  -2   85.39   16.50
  -4  -5  -2   81.19   23.30
  -4   5  -2   78.79   13.80
  -4   5  -2   94.89   11.50
  -4   5  -2   75.29   15.60
  -4   5  -2   92.49   16.30
  -4   5  -2   94.59   13.70
  -4   5  -2   91.39   15.60
  -5  -5  -2   67.09   18.20
  -5  -5  -2  108.39   13.80
  -5   5  -2  103.29   13.70
  -5   5  -2   95.69   19.30
  -5   5  -2   80.49   12.20
  -6  -6   2  100.99   11.90
  -6  -6   2  114.99   12.70
  -6   6   2   84.99   15.30
  -6   6   2  101.09   11.50
  -5  -6   2  363.06   28.60
  -5  -6   2  283.27   30.30
  -5  -6   2  358.26   31.00
  -5  -6   2  351.36   26.10
  -5  -6   2  336.77   32.60
   5  -6  -2  355.06   17.10
  -5  -6   2  370.06   28.40
  -5   6   2  383.06   26.00
  -5   6   2  354.46   26.20
  -5   6   2  354.26   35.60
  -5   6   2  371.06   27.20
  -5   6   2  383.66   38.60
  -4  -6   2  184.18   40.40
  -4  -6   2  167.48   19.70
  -4  -6   2  175.58   22.50
  -4  -6   2  177.68   20.00
  -4  -6   2  155.98   19.50
  -4  -6   2  149.99   21.10
  -4  -6   2  166.58   10.80
  -4  -6   2  164.08   28.70
   4   6  -2  143.69   17.70
  -4   6   2  167.18   27.00
  -4   6   2  181.78   18.00
  -4   6   2  188.78   19.00
  -3  -6   2  136.89   20.20
   3  -6  -2  136.49    9.40
  -3  -6   2  173.48   29.80
  -3  -6   2  134.09    8.10
  -3  -6   2  118.59   18.90
  -3  -6   2  112.19   15.60
  -3   6   2  124.89   12.80
  -3   6   2  129.99   10.20
  -3   6   2  136.99   14.60
  -3   6   2  135.99   15.10
   2  -6  -2 1132.09   42.60
  -2  -6   2 1168.98   41.70
   2   6  -2 1155.78   40.60
   1  -6  -2  403.86   16.00
   1  -6  -2  351.96   16.50
   1   6  -2  393.26   14.60
  -1   6   2  371.46   16.50
  -1   6   2  410.36   17.70
  -1   6   2  389.06   19.30
   0  -6  -2  604.84   23.50
   0  -6   2  627.44   23.00
   0  -6  -2  611.04   26.60
   0  -6  -2  633.64   23.30
   0   6   2  600.54   23.60
   0   6  -2  644.64   22.80
   0   6  -2  616.54   24.30
   0   6   2  674.43   25.10
  -1  -6  -2  655.33   26.50
  -1  -6  -2  660.23   30.00
  -1   6  -2  618.74   26.90
   1   6   2  652.83   27.70
  -1   6  -2  653.23   23.60
  -1   6  -2  634.64   32.80
  -1   6  -2  610.14   24.60
   2  -6   2   27.60    5.20
  -2  -6  -2   25.60    4.90
  -2  -6  -2   35.40    7.50
  -2  -6  -2   35.30    6.60
  -2  -6  -2   18.90   10.00
   2   6   2   28.50    7.50
  -2   6  -2   35.10    6.80
  -2   6  -2   41.80   13.50
  -2   6  -2   31.70    3.90
  -2   6  -2   40.50    7.80
  -3  -6  -2   25.30    5.90
  -3  -6  -2   36.60    8.40
  -3  -6  -2   23.10    9.60
   3  -6   2   26.20    6.50
  -3  -6  -2   42.20    9.40
  -3  -6  -2   35.90   10.50
  -3   6  -2   30.00    7.80
  -3   6  -2   18.80   10.60
  -3   6  -2   33.20    9.60
  -3   6  -2   24.60    6.90
   3   6   2   31.90    6.30
  -3   6  -2   20.40    9.30
  -3   6  -2   27.70    9.70
   3   6   2   25.60    9.80
  -3   6  -2   24.60    7.40
  -4  -6  -2  923.41   71.09
  -4  -6  -2  805.32   38.20
  -4  -6  -2  860.91   53.89
  -4  -6  -2  882.41   51.39
  -4  -6  -2  883.91   56.79
  -4   6  -2  850.81   48.90
  -4   6  -2  813.22   40.60
  -5  -6  -2  110.29   13.80
  -5  -6  -2   86.89   17.50
  -5  -6  -2   65.29   17.20
  -5   6  -2   90.79   13.80
  -5   6  -2   85.79   12.20
  -5   6  -2  100.89   19.60
  -5   6  -2   59.19   11.90
  -6  -7   2  112.59   12.60
  -6  -7   2  116.19   12.40
  -6   7   2  107.59   16.40
  -6   7   2  113.99   12.30
  -5  -7   2  126.79   17.10
  -5  -7   2  124.19   16.20
  -5  -7   2  153.58   18.20
  -5  -7   2  153.08   25.30
   5  -7  -2  124.49    9.20
  -5  -7   2  113.39   18.30
  -5   7   2  116.89   23.40
  -5   7   2  119.19   15.90
  -5   7   2  144.69   18.50
  -5   7   2  127.99   23.90
  -5   7   2  155.28   17.90
  -4  -7   2  459.35   33.00
  -4  -7   2  465.05   32.90
  -4  -7   2  430.76   30.70
  -4  -7   2  457.45   21.20
  -4  -7   2  419.46   34.10
  -4  -7   2  483.05   36.70
  -4   7   2  470.95   30.00
  -4   7   2  471.95   30.80
  -4   7   2  452.45   28.00
  -3  -7   2  340.77   25.60
  -3  -7   2  369.76   16.40
  -3  -7   2  329.87   28.50
  -3  -7   2  342.67   25.50
   3  -7  -2  357.26   17.90
  -3  -7   2  374.66   30.70
  -3  -7   2  330.47   26.40
  -3  -7   2  376.26   31.30
  -3  -7   2  369.36   30.10
  -3   7   2  412.46   28.00
  -3   7   2  380.26   25.10
  -3   7   2  361.56   22.40
  -3   7   2  350.86   18.00
  -2  -7   2  140.49    7.50
   2  -7  -2  140.79    8.40
   2  -7  -2  133.09    7.40
  -2   7   2  153.78   14.90
   2   7  -2  135.79    6.70
   1  -7  -2 2483.05   85.19
   1  -7  -2 2188.58   86.29
  -1   7   2 2446.26   89.69
  -1   7   2 2613.34   87.79
  -1   7   2 2447.85   86.19
   1   7  -2 2477.85   84.19
   0  -7  -2 1708.23   60.79
   0  -7  -2 1731.53   60.79
   0  -7  -2 1629.64   64.39
   0  -7   2 1672.73   60.39
   0   7  -2 1678.63   61.69
   0   7  -2 1824.62   60.49
   0   7   2 2011.00   65.19
   0   7   2 1721.53   61.39
   0   7   2 1657.23   60.19
  -1  -7  -2 4417.66  151.08
  -1  -7  -2 4474.85  149.88
  -1   7  -2 4347.96  148.09
  -1   7  -2 4218.08  151.98
   1   7   2 4484.65  152.88
  -1   7  -2 4167.38  153.18
  -2  -7  -2 1217.48   61.29
  -2  -7  -2 1214.38   59.29
  -2  -7  -2 1315.27   50.19
  -2  -7  -2 1261.57   47.70
  -2  -7  -2 1297.37   51.79
   2  -7   2 1214.58   46.50
   2  -7   2 1215.98   47.70
  -2   7  -2 1268.27   51.19
  -2   7  -2 1184.48   50.09
   2   7   2 1299.47   52.69
  -2   7  -2 1238.58   52.49
  -2   7  -2 1232.88   56.19
  -2   7  -2 1190.08   53.39
  -3  -7  -2  115.19   20.90
  -3  -7  -2  110.69   23.80
  -3  -7  -2   91.89    9.50
  -3  -7  -2  116.99   13.80
  -3   7  -2  105.99   17.30
  -3   7  -2  106.09   15.50
  -3   7  -2  118.79   11.80
   3   7   2  135.49   19.70
  -3   7  -2   96.99   16.40
  -3   7  -2  116.59   11.80
  -3   7  -2  110.89   12.60
   4  -7   2   78.69   11.50
  -4  -7  -2   65.19   16.40
  -4  -7  -2   87.19   27.50
  -4  -7  -2  104.99   32.50
  -4  -7  -2   82.99   11.00
  -4  -7  -2   99.29   18.60
  -4   7  -2   74.19   13.30
  -4   7  -2   89.09   16.00
  -4   7  -2   80.59   18.60
  -4   7  -2   77.69   11.60
  -4   7  -2   78.09   12.80
  -5  -7  -2    5.00    6.10
  -5  -7  -2   -1.90    5.70
  -5  -7  -2   27.70    8.00
   5  -7   2    2.90    4.30
  -5   7  -2   11.30    9.60
  -6  -8   2   17.80    6.10
  -6  -8   2   18.50    6.60
  -6   8   2   12.60    7.00
  -6   8   2   15.80    7.20
  -5  -8   2  237.08   22.20
  -5  -8   2  226.18   20.80
   5  -8  -2  207.08   12.10
  -5  -8   2  233.48   27.70
  -5  -8   2  210.78   21.20
  -5  -8   2  196.38   22.30
  -5   8   2  236.08   20.60
  -5   8   2  161.68   26.60
  -5   8   2  222.48   30.00
  -5   8   2  253.17   22.30
  -5   8   2  206.58   19.90
  -4  -8   2  419.96   33.50
  -4  -8   2  409.96   31.00
   4  -8  -2  397.46   18.60
  -4  -8   2  395.16   29.10
  -4  -8   2  391.26   19.30
  -4  -8   2  404.76   30.50
   4  -8  -2  402.26   22.20
  -4  -8   2  394.46   33.30
  -4  -8   2  395.56   33.80
  -4  -8   2  414.86   33.40
  -4   8   2  401.26   19.90
  -4   8   2  373.46   25.20
  -4   8   2  415.56   27.90
  -4   8   2  406.66   28.20
  -3  -8   2  122.39   17.00
  -3  -8   2  117.79   17.00
  -3  -8   2  132.49   18.80
  -3  -8   2  119.89    7.80
   3  -8  -2  114.39    7.70
  -3  -8   2  104.79   15.70
  -3  -8   2  112.19   17.70
   3  -8  -2  110.79    9.50
  -3   8   2  117.59   13.60
  -3   8   2   96.69   12.20
  -3   8   2  120.59   10.30
  -3   8   2  119.99   13.10
  -3   8   2  128.79   19.10
   2  -8  -2  656.83   26.40
   2   8  -2  641.54   24.10
  -2   8   2  652.53   31.30
   1  -8  -2 1415.16   51.39
   1  -8  -2 1456.05   54.79
  -1   8   2 1376.56   55.89
   1   8  -2 1441.26   49.99
  -1   8   2 1446.26   54.09
   0  -8  -2 2309.77   89.59
   0  -8   2 2251.47   89.69
   0  -8  -2 2730.63   89.39
   0   8   2 2575.24   89.79
   0   8  -2 2836.02   88.39
   0   8  -2 2575.94   90.09
   0   8   2 2739.83   91.39
  -1  -8  -2 2147.59   72.69
  -1  -8  -2 2091.89   73.89
   1  -8   2 1934.41   72.79
  -1   8  -2 1926.91   75.99
  -1   8  -2 2039.40   75.09
   1   8   2 2078.79   75.59
  -1   8  -2 2111.99   70.99
  -2  -8  -2  960.20   53.29
   2  -8   2  956.30   42.50
  -2  -8  -2  949.11   39.60
   2  -8   2  912.71   36.70
  -2  -8  -2  952.40   37.50
  -2  -8  -2  915.51   41.20
  -2  -8  -2  901.01   47.30
  -2   8  -2  891.01   42.60
  -2   8  -2 1099.79   49.20
   2   8   2  955.20   42.10
  -2   8  -2  955.20   35.00
  -2   8  -2  945.91   41.10
  -3  -8  -2   43.60    7.70
  -3  -8  -2   38.00   11.80
   3  -8   2   58.89    8.40
  -3  -8  -2   55.79   10.00
  -3  -8  -2   58.19   16.60
  -3  -8  -2   43.40   11.10
  -3   8  -2   58.59   10.30
  -3   8  -2   56.29   11.10
  -3   8  -2   46.60    8.40
  -3   8  -2   37.30   10.90
  -3   8  -2   55.79   14.00
  -3   8  -2   45.30    9.30
  -4  -8  -2   42.60   11.70
  -4  -8  -2   59.19   12.90
   4  -8   2   51.99    8.30
  -4  -8  -2   42.50    8.70
  -4  -8  -2   65.49   22.00
  -4  -8  -2   50.99   14.40
  -4   8  -2   51.69   12.50
  -4   8  -2   39.20   10.70
  -4   8  -2   54.89   13.40
  -4   8  -2   49.10    8.70
  -4   8  -2   29.50    9.90
   5  -8   2   79.19    7.10
  -5  -8  -2   82.09   12.40
  -5  -8  -2   59.79   16.30
  -5  -8  -2   94.49   14.20
   5  -8   2   95.49    8.70
  -5   8  -2   67.29   12.10
  -5   8  -2   93.89   17.80
  -6  -9   2   11.70    5.40
  -6  -9   2   36.70    8.60
  -6  -9   2   16.80    6.00
  -6   9   2    9.40    6.00
  -6   9   2   42.80   12.70
  -5  -9   2  508.45   37.80
  -5  -9   2  478.35   31.30
  -5  -9   2  483.45   32.70
  -5  -9   2  548.35   34.00
  -5  -9   2  426.26   32.50
   5  -9  -2  499.85   21.70
  -5   9   2  553.04   33.20
  -5   9   2  468.45   30.00
  -5   9   2  475.25   42.30
  -5   9   2  449.95   29.20
  -5   9   2  496.15   44.70
  -4  -9   2   72.99   17.80
  -4  -9   2   87.19   15.60
  -4  -9   2   87.59   16.10
  -4  -9   2   59.99   15.80
  -4  -9   2   48.80   12.90
  -4  -9   2   75.19   15.40
   4  -9  -2   71.49    7.20
  -4  -9   2   72.99    8.60
   4  -9  -2   85.19    9.20
  -4  -9   2   74.89   15.10
  -4   9   2   87.49   14.70
  -4   9   2   72.19   13.60
  -4   9   2   70.79   12.30
  -4   9   2   76.89    8.80
  -3  -9   2  511.65   21.80
   3  -9  -2  517.85   23.60
  -3  -9   2  531.15   37.20
  -3  -9   2  498.75   35.80
  -3  -9   2  548.35   37.50
  -3  -9   2  466.25   31.30
  -3  -9   2  472.75   31.40
   3  -9  -2  497.15   21.00
   3  -9  -2  471.95   22.60
  -3   9   2  557.44   29.50
  -3   9   2  545.95   30.90
  -3   9   2  478.15   27.90
  -3   9   2  506.85   23.50
  -3   9   2  503.75   29.00
   3   9  -2  489.45   20.30
   2  -9  -2  998.30   38.60
   2  -9  -2  987.30   36.50
  -2   9   2  984.30   43.80
   2   9  -2 1020.50   36.20
   1  -9  -2 1439.26   53.59
  -1   9   2 1525.05   56.79
   1   9  -2 1497.35   52.09
  -1   9   2 1472.65   58.59
   0  -9  -2  531.55   22.20
   0  -9   2  509.95   21.90
   0  -9   2  560.24   22.70
   0  -9  -2  563.54   22.30
   0   9   2  542.05   23.10
   0   9   2  506.45   21.80
   0   9  -2  514.15   22.30
   0   9  -2  559.64   20.20
   1  -9   2 6062.89  203.68
  -1  -9  -2 5979.70  202.18
  -1  -9  -2 5914.71  203.38
  -1   9  -2 5866.01  207.18
  -1   9  -2 5923.21  200.68
  -1   9  -2 5723.53  206.48
   1   9   2 5911.91  205.68
  -2  -9  -2   70.39    9.00
   2  -9   2   70.19    8.10
  -2  -9  -2   54.79   14.10
  -2  -9  -2   64.19   17.20
  -2  -9  -2   64.59    6.50
  -2  -9  -2   65.59   10.50
   2  -9   2   68.69    7.80
  -2   9  -2   68.19    9.90
   2   9   2   68.69    9.40
  -2   9  -2   69.39   10.20
  -2   9  -2   59.89    9.50
  -2   9  -2   59.09   10.20
   3  -9   2   90.49   10.00
  -3  -9  -2   70.99   17.00
  -3  -9  -2   79.39   14.90
  -3  -9  -2   68.99    9.20
  -3  -9  -2   79.59   17.10
  -3   9  -2   56.99   12.50
  -3   9  -2   73.39   11.50
  -3   9  -2   81.19   12.50
  -3   9  -2   75.99   10.50
  -3   9  -2   76.99   12.70
  -3   9  -2   87.59   17.20
  -4  -9  -2   24.60    9.20
   4  -9   2   26.80    6.40
  -4  -9  -2   27.60    7.40
  -4  -9  -2   84.79   23.30
  -4  -9  -2   24.70    9.70
  -4  -9  -2   26.90   11.50
  -4   9  -2   28.80   11.30
  -4   9  -2   21.10    8.50
  -4   9  -2   10.70   11.60
  -4   9  -2   23.70    6.60
  -5  -9  -2   57.09   15.70
  -5  -9  -2   72.69   11.70
  -5  -9  -2   77.99   13.70
   5  -9   2   83.69    8.10
  -5   9  -2   73.69   14.10
  -6 -10   2   12.30    8.30
  -6 -10   2   12.30    5.70
  -6  10   2   14.60    6.70
  -6  10   2  -20.90   10.30
  -6  10   2   28.00   11.50
  -5 -10   2  144.59   23.60
  -5 -10   2  136.59   16.80
  -5 -10   2  143.69   17.10
  -5 -10   2  135.09   17.20
  -5 -10   2  115.69   19.60
  -5 -10   2  135.99   24.40
  -5 -10   2  103.39   22.40
  -5  10   2  133.79   23.80
  -5  10   2  109.49   15.70
  -5  10   2  136.99   15.60
  -5  10   2  133.59   23.90
  -4 -10   2  324.67   26.90
   4 -10  -2  340.47   18.00
  -4 -10   2  293.87   16.80
  -4 -10   2  345.67   35.40
  -4 -10   2  338.37   28.30
  -4 -10   2  319.17   31.30
  -4 -10   2  324.37   29.10
  -4 -10   2  330.97   31.00
  -4 -10   2  336.17   27.30
  -4  10   2  337.07   25.50
  -4  10   2  316.87   22.90
  -4  10   2  367.16   25.40
  -4  10   2  334.57   18.10
  -3 -10   2  286.97   27.20
  -3 -10   2  301.27   26.90
   3 -10  -2  280.67   15.70
  -3 -10   2  315.27   26.90
  -3 -10   2  276.87   23.20
   3 -10  -2  277.67   13.50
   3 -10  -2  275.47   15.20
  -3 -10   2  277.97   26.70
  -3 -10   2  321.77   16.20
  -3 -10   2  256.97   24.20
  -3  10   2  277.07   20.90
  -3  10   2  291.57   16.30
  -3  10   2  269.67   18.80
  -3  10   2  270.77   20.90
  -3  10   2  284.27   21.10
   3  10  -2  263.87   13.90
   2 -10  -2 1666.33   59.39
   2 -10  -2 1673.03   61.89
   2  10  -2 1692.13   59.19
  -2  10   2 1671.33   67.79
   1 -10  -2  248.48   11.60
   1 -10  -2  268.37   13.00
   1  10  -2  273.27   11.40
  -1  10   2  263.27   15.30
   0 -10   2  159.28    9.90
   0 -10   2  166.78    9.80
   0 -10  -2  174.18    9.40
   0 -10  -2  164.18    8.60
   0  10  -2  160.48   11.20
   0  10   2  166.98   10.50
   0  10  -2  178.08    8.00
  -1 -10  -2  104.39    8.60
   1 -10   2  121.09    8.60
  -1 -10  -2  120.19    7.50
  -1  10  -2  102.39   12.60
  -1  10  -2  116.59    9.80
  -1  10  -2  126.49   15.70
  -1  10  -2  120.79    6.50
   1  10   2  121.19    9.80
  -2 -10  -2  950.70   39.20
  -2 -10  -2  919.31   41.90
  -2 -10  -2  986.50   49.20
  -2 -10  -2  963.40   38.30
   2 -10   2  923.91   37.70
   2 -10   2  893.11   40.20
   2 -10   2  930.51   38.50
  -2 -10  -2 1001.00   53.89
  -2 -10  -2 1100.49   56.69
  -2  10  -2  966.20   43.90
  -2  10  -2  994.20   43.90
  -2  10  -2  975.70   42.40
  -2  10  -2  932.41   41.80
   2  10   2  941.81   42.80
   3 -10   2   41.90    7.30
  -3 -10  -2   47.60   14.50
  -3 -10  -2   49.00   13.80
  -3 -10  -2   54.29   12.60
  -3 -10  -2   42.70    7.20
  -3  10  -2   50.69   10.10
  -3  10  -2   58.59    9.40
  -3  10  -2   43.50    9.50
  -4 -10  -2  227.48   23.80
   4 -10   2  201.68   14.70
  -4 -10  -2  224.68   21.20
  -4 -10  -2  221.88   24.90
  -4  10  -2  205.08   18.90
  -4  10  -2  216.88   21.50
  -4  10  -2  208.78   15.40
  -5 -10  -2   93.29   17.10
  -5 -10  -2   73.09   12.70
   5 -10   2   81.59    7.10
  -5 -10  -2   92.29   12.40
   5 -10   2   84.79    7.60
  -5  10  -2   81.99   16.40
  -6 -11   2   84.69   11.70
  -6 -11   2   46.10   12.60
  -6 -11   2   43.80    7.10
  -6  11   2   59.79   12.20
  -6  11   2   42.70    9.70
  -5 -11   2   78.59   18.70
  -5 -11   2  139.59   22.70
  -5 -11   2  118.29   16.00
  -5 -11   2  130.59   16.30
   5 -11  -2  125.59    8.80
  -5 -11   2  129.09   24.90
  -5 -11   2  116.89   16.40
  -5  11   2  178.78   23.30
  -5  11   2  125.99   23.20
  -5  11   2  117.99   22.80
  -5  11   2  119.79   15.00
  -4 -11   2  192.78   24.70
  -4 -11   2  202.98   31.70
  -4 -11   2  186.38   22.90
  -4 -11   2  219.38   22.10
  -4 -11   2  191.98   21.70
  -4 -11   2  237.48   34.10
   4 -11  -2  193.78   11.70
   4 -11  -2  205.68   13.40
  -4 -11   2  220.68   22.80
  -4  11   2  193.48   18.70
  -4  11   2  194.48   18.70
  -4  11   2  192.68   13.60
  -4  11   2  214.98   22.10
   3 -11  -2  613.24   26.10
  -3 -11   2  630.34   39.40
  -3 -11   2  633.84   41.40
  -3 -11   2  546.15   35.40
  -3 -11   2  592.44   37.40
  -3 -11   2  557.34   37.10
  -3 -11   2  587.34   40.70
   3 -11  -2  614.64   26.90
  -3 -11   2  605.24   41.20
   3 -11  -2  628.74   24.70
  -3  11   2  602.24   32.80
  -3  11   2  619.24   27.70
  -3  11   2  600.74   30.90
   3  11  -2  588.94   24.20
  -3  11   2  546.55   32.20
   2 -11  -2  306.97   15.40
   2 -11  -2  293.87   13.20
  -2 -11   2  266.17   30.50
  -2  11   2  277.07   26.90
   2  11  -2  308.37   13.20
  -2  11   2  304.77   20.10
   1 -11  -2 2173.38   78.09
   1 -11  -2 2206.58   79.69
  -1  11   2 2228.28   85.29
  -1  11   2 2235.58   83.69
   1  11  -2 2345.47   77.99
   0 -11  -2  145.39    8.80
   0 -11  -2  146.39    8.00
   0 -11   2  116.59   11.40
   0 -11   2  142.89    9.20
   0  11   2  155.18   10.40
   0  11  -2  158.58    7.50
  -1 -11  -2 1135.79   44.30
  -1 -11  -2 1206.98   43.00
   1 -11   2 1122.59   43.70
  -1  11  -2 1182.38   41.70
   1  11   2 1224.28   47.20
  -1  11  -2 1129.09   49.40
  -1  11  -2 1134.29   47.30
  -1  11  -2 1108.89   45.70
  -2 -11  -2  482.05   36.00
   2 -11   2  427.06   20.80
  -2 -11  -2  453.25   22.50
  -2 -11  -2  411.36   29.80
  -2 -11  -2  439.96   21.60
   2 -11   2  423.06   20.60
  -2 -11  -2  444.96   33.90
  -2  11  -2  460.55   24.40
   2  11   2  438.56   25.10
  -2  11  -2  423.16   23.90
  -2  11  -2  440.46   25.50
  -2  11  -2  433.46   25.20
  -3 -11  -2  135.19   21.70
  -3 -11  -2  109.69   10.10
   3 -11   2  111.49   10.80
  -3 -11  -2  130.19   17.60
  -3 -11  -2  153.48   23.40
  -3 -11  -2  111.09   19.90
   3 -11   2  119.09   19.30
  -3  11  -2  129.59   14.20
  -3  11  -2  106.79   12.50
  -3  11  -2  102.39   13.60
   4 -11   2  193.88   13.60
  -4 -11  -2  188.98   22.10
  -4 -11  -2  173.98   22.80
  -4 -11  -2  206.68   19.90
  -4 -11  -2  149.49   13.30
  -4  11  -2  167.98   17.50
  -4  11  -2  170.48   21.90
  -4  11  -2  173.18   14.00
   4  11   2  200.48   14.70
   5 -11   2   19.10    4.00
  -5 -11  -2   13.20   12.70
   5 -11   2   16.90    4.20
  -5 -11  -2   18.20    6.70
  -5 -11  -2   33.20    7.40
  -5 -11  -2   17.40    7.50
  -5  11  -2   18.80    9.10
  -6 -12   2   63.09    8.70
  -6 -12   2   85.89   11.60
  -6  12   2   54.19   10.40
  -5 -12   2  160.78   17.30
  -5 -12   2  207.28   24.60
  -5 -12   2  177.68   34.40
  -5 -12   2  176.58   18.70
  -5 -12   2  167.28   18.20
   5 -12  -2  179.48   10.50
  -5  12   2  233.68   26.40
  -5  12   2  146.09   24.80
  -5  12   2  165.18   25.20
  -5  12   2  145.49   17.20
  -4 -12   2   48.30   13.00
   4 -12  -2   64.09    8.00
  -4 -12   2   42.30   12.20
  -4 -12   2   52.29   15.20
  -4 -12   2   57.69   22.60
  -4 -12   2   47.70   12.30
  -4 -12   2   55.59   13.40
   4 -12  -2   57.79    6.80
  -4 -12   2   88.99   23.50
  -4  12   2   61.29   13.50
  -4  12   2   54.29   11.40
  -4  12   2   55.69    8.30
  -3 -12   2 1169.38   60.09
   3 -12  -2 1162.98   46.10
  -3 -12   2 1165.28   63.09
  -3 -12   2 1100.69   55.29
  -3 -12   2 1145.99   57.89
  -3 -12   2 1109.89   56.69
   3 -12  -2 1144.09   45.10
  -3 -12   2 1194.28   63.59
  -3 -12   2 1226.28   64.69
   3 -12  -2 1202.78   43.80
  -3  12   2 1173.08   47.00
  -3  12   2 1163.28   52.39
  -3  12   2 1208.08   54.69
   3  12  -2 1162.38   43.80
  -3  12   2 1156.08   52.89
  -2 -12   2 1040.00   56.39
  -2 -12   2  944.21   52.29
   2 -12  -2  969.80   38.80
   2 -12  -2 1011.70   37.50
   2 -12  -2 1049.20   40.10
  -2 -12   2 1029.20   55.49
  -2  12   2  994.80   41.10
   2  12  -2 1039.70   37.60
  -2  12   2 1017.70   46.50
  -2  12   2  989.60   45.80
   1 -12  -2  672.23   26.30
   1 -12  -2  678.03   27.50
  -1  12   2  705.03   33.30
  -1  12   2  665.13   31.60
   1  12  -2  701.83   26.20
   0 -12  -2  352.96   15.50
   0 -12  -2  350.86   16.20
   0  12   2  376.76   19.10
   0  12  -2  369.76   15.10
   1 -12   2  617.14   24.20
  -1 -12  -2  569.44   26.10
   1 -12   2  597.84   25.80
  -1 -12  -2  656.03   25.00
  -1 -12  -2  617.34   26.40
   1 -12   2  591.14   25.60
  -1  12  -2  596.44   31.00
  -1  12  -2  606.74   29.00
  -1  12  -2  650.63   28.10
  -1  12  -2  623.64   23.70
  -2 -12  -2  943.91   37.70
   2 -12   2  921.01   37.60
  -2 -12  -2  913.71   53.09
  -2 -12  -2 1079.09   57.09
   2 -12   2  927.81   39.70
   2 -12   2  945.91   38.30
  -2 -12  -2  903.51   48.40
  -2 -12  -2  928.11   38.50
  -2  12  -2  901.91   41.60
   2  12   2  951.00   43.30
  -2  12  -2  950.50   43.70
  -3 -12  -2  172.78   25.10
  -3 -12  -2  153.58   19.50
  -3 -12  -2  148.19   11.70
  -3 -12  -2  175.48   23.80
   3 -12   2  151.78   16.00
   3 -12   2  162.08   12.70
  -3 -12  -2  165.88   22.00
  -3  12  -2  161.38   15.40
  -3  12  -2  149.59   14.30
  -3  12  -2  164.88   16.40
  -4 -12  -2   55.69   18.80
  -4 -12  -2   10.60    9.00
   4 -12   2    2.80    4.50
  -4 -12  -2    8.90    7.90
   4 -12   2    8.50    4.90
  -4 -12  -2   13.80    7.80
  -4  12  -2    9.40    5.40
   4  12   2   24.30    6.70
  -5 -12  -2   92.49   10.90
   5 -12   2   53.79    5.50
  -5 -12  -2   49.00    9.60
  -5 -12  -2   42.20   14.10
   5 -12   2   57.49    6.30
  -5 -12  -2   55.39    9.60
  -5  12  -2   62.59   20.60
  -6 -13   2    4.10    6.90
  -6  13   2    1.50    4.00
   5 -13  -2   35.20    5.20
  -5 -13   2   32.00    9.00
  -5 -13   2   24.70    8.50
  -5 -13   2   24.00   21.30
  -5 -13   2   37.90   12.70
  -5 -13   2   36.40   10.40
  -5  13   2   27.00   12.60
  -5  13   2   36.70   14.40
  -5  13   2   28.00   12.00
  -5  13   2    6.30   11.70
   4 -13  -2  689.73   27.80
  -4 -13   2  686.63   41.90
  -4 -13   2  634.44   40.60
   4 -13  -2  667.43   29.30
  -4 -13   2  639.34   45.50
  -4 -13   2  729.23   56.89
  -4 -13   2  766.22   56.69
  -4 -13   2  700.33   39.80
  -4 -13   2  586.24   45.70
  -4  13   2  597.14   35.50
  -4  13   2  677.83   30.30
  -4  13   2  645.74   39.30
  -3 -13   2  651.13   39.50
   3 -13  -2  671.73   26.70
  -3 -13   2  606.34   42.80
   3 -13  -2  654.33   28.10
  -3 -13   2  638.44   44.40
  -3 -13   2  742.33   51.49
  -3 -13   2  700.23   46.10
  -3 -13   2  687.63   40.80
  -3 -13   2  632.44   38.60
  -3  13   2  681.33   37.10
  -3  13   2  664.73   30.80
   3  13  -2  642.84   27.10
  -3  13   2  654.83   36.60
  -3  13   2  577.64   34.10
  -2 -13   2  750.72   45.80
  -2 -13   2  872.41   58.39
  -2 -13   2  824.22   48.20
   2 -13  -2  790.62   33.00
   2 -13  -2  802.72   32.90
   2 -13  -2  772.32   34.90
  -2  13   2  840.12   35.40
  -2  13   2  823.92   40.30
  -2  13   2  814.62   39.40
   2  13  -2  790.62   31.00
  -2  13   2  807.42   35.10
   1 -13  -2  133.19    8.00
   1 -13  -2  136.99    8.70
  -1  13   2  110.09   11.20
  -1  13   2  137.79   13.10
   1  13  -2  141.19    7.70
   0 -13  -2  375.66   17.30
   0 -13  -2  390.76   16.80
   0  13   2  389.76   20.60
   0  13  -2  390.16   16.20
  -1 -13  -2  445.16   18.80
   1 -13   2  414.96   18.00
   1 -13   2  425.76   21.00
   1 -13   2  427.66   20.00
  -1 -13  -2  443.76   29.00
  -1 -13  -2  396.76   23.00
  -1 -13  -2  504.35   35.40
   1  13   2  425.46   22.70
  -1  13  -2  434.56   23.40
  -1  13  -2  421.66   17.70
  -1  13  -2  406.86   21.50
  -1  13  -2  422.96   25.10
   2 -13   2  110.89   11.70
  -2 -13  -2  118.39   10.70
  -2 -13  -2  129.19   17.70
   2 -13   2  119.29    9.80
  -2 -13  -2  123.09    9.20
  -2 -13  -2  128.99   20.40
  -2 -13  -2  104.39   20.70
  -2  13  -2  127.89   13.40
   2  13   2  121.29   16.60
  -2  13  -2  115.59   12.10
  -3 -13  -2  192.88   21.50
   3 -13   2  202.08   14.30
  -3 -13  -2  214.98   25.60
   3 -13   2  174.38   17.90
  -3 -13  -2  216.48   27.90
  -3 -13  -2  184.28   23.70
  -3  13  -2  208.28   18.40
  -3  13  -2  209.28   16.70
  -4 -13  -2   32.70    9.70
  -4 -13  -2   23.70   10.10
   4 -13   2   31.00    6.00
   4 -13   2   25.30    5.80
  -4 -13  -2   31.80   11.60
  -4 -13  -2   80.89   19.90
   4  13   2   36.20    7.40
  -4  13  -2   26.30    6.50
  -5 -13  -2  -12.80   10.80
   5 -13   2    1.50    2.90
  -5 -13  -2   19.40    6.70
  -5 -13  -2    2.70    7.20
  -5 -13  -2    6.50    5.30
  -5  13  -2    3.90    6.70
  -6  14   2   23.70    6.30
  -5 -14   2   69.19   12.80
  -5 -14   2   79.49   13.20
  -5 -14   2   63.89   11.10
  -5 -14   2   73.39   21.80
   5 -14  -2   81.39    6.80
  -5 -14   2  123.49   20.50
  -5  14   2   48.00   14.10
  -5  14   2   63.09   15.50
  -4 -14   2  467.75   50.29
  -4 -14   2  658.93   54.49
  -4 -14   2  638.94   44.90
  -4 -14   2  606.74   36.50
   4 -14  -2  650.23   26.10
  -4 -14   2  629.94   39.50
   4 -14  -2  635.74   27.50
  -4 -14   2  640.04   39.70
  -4  14   2  610.54   38.30
  -4  14   2  616.14   28.40
  -4  14   2  515.05   33.50
  -3 -14   2  688.03   49.10
   3 -14  -2  746.93   29.30
  -3 -14   2  707.33   42.80
  -3 -14   2  734.43   48.10
  -3 -14   2  748.23   49.70
  -3 -14   2  780.22   49.90
  -3 -14   2  607.04   50.19
   3 -14  -2  732.13   32.20
   3  14  -2  721.73   30.80
  -3  14   2  737.63   40.10
  -3  14   2  743.03   32.80
  -3  14   2  773.42   40.30
  -2 -14   2  574.64   45.40
  -2 -14   2  520.75   36.70
   2 -14  -2  529.05   23.90
  -2 -14   2  490.15   42.30
   2 -14  -2  525.55   23.40
  -2 -14   2  548.95   38.20
   2 -14  -2  551.04   22.20
   2 -14  -2  522.05   26.50
   2  14  -2  557.34   22.60
  -2  14   2  513.95   25.60
  -2  14   2  572.34   30.30
  -2  14   2  522.25   24.50
  -2  14   2  557.14   31.40
   1 -14  -2  868.31   35.00
  -1 -14   2  752.42   52.59
  -1 -14   2  976.40   53.69
   1 -14  -2  840.52   32.30
  -1  14   2  840.32   40.20
   1  14  -2  860.51   36.50
  -1  14   2  782.52   34.30
   0 -14  -2 1497.75   55.89
   0 -14  -2 1682.63   75.79
   0 -14   2 1459.65   56.39
   0 -14   2 1685.93   80.89
   0 -14  -2 1419.46   57.19
   0 -14  -2 1473.15   55.29
   0  14   2 1466.45   61.69
   0  14  -2 1546.15   54.89
  -1 -14  -2  121.99    8.00
  -1 -14  -2  126.99   10.20
   1 -14   2  107.39    7.70
  -1 -14  -2  115.79   19.60
   1 -14   2  117.59   10.70
  -1 -14  -2  145.59   20.20
   1 -14   2  105.99   23.50
   1 -14   2  110.09    9.10
  -1 -14  -2  119.39   10.60
  -1  14  -2  119.39   11.10
   1  14   2  136.89   12.00
  -1  14  -2  134.79   14.70
  -1  14  -2  137.59   14.90
   1  14   2  124.69   11.70
  -1  14  -2  133.19    8.10
  -2 -14  -2   96.49   10.10
   2 -14   2   88.79   10.60
  -2 -14  -2   96.99   19.00
   2 -14   2   93.09    7.70
  -2 -14  -2   79.89   18.30
  -2 -14  -2   94.39    8.20
  -2 -14  -2   95.89   16.40
   2  14   2  109.99   13.90
  -2  14  -2   93.79   12.00
  -3 -14  -2  133.69   22.10
   3 -14   2  120.49    9.50
  -3 -14  -2  105.89   10.00
   3 -14   2  112.49   13.00
  -3 -14  -2  104.89   17.30
   3 -14   2  131.69   11.20
  -3 -14  -2  141.49   22.10
  -3 -14  -2  112.99   20.60
  -3 -14  -2  137.39   25.50
  -3  14  -2  136.29   16.40
  -3  14  -2  115.09   13.70
  -4 -14  -2   84.79   14.00
   4 -14   2   79.99    7.70
  -4 -14  -2   72.59   14.60
   4 -14   2   86.49    9.00
  -4 -14  -2   77.99   15.70
  -4  14  -2   73.49   10.40
   4  14   2   83.39    9.60
  -5 -14  -2   21.20    6.40
   5 -14   2    9.00    4.10
  -5 -14  -2   14.90    6.50
  -5 -14  -2   12.20    6.50
   5 -14   2   13.20    3.70
  -5  14  -2    8.10    6.80
  -5 -15   2  171.88   16.10
   5 -15  -2  204.98   10.80
  -5 -15   2  197.98   18.60
  -5 -15   2  219.18   24.00
  -5 -15   2  191.38   18.70
  -5 -15   2  208.28   32.60
  -5  15   2  199.08   24.80
  -5  15   2  145.29   22.60
  -5  15   2  157.38   19.40
  -4 -15   2   30.40   13.00
  -4 -15   2   32.20   14.60
  -4 -15   2   34.70   17.50
  -4 -15   2   -2.90   26.50
  -4 -15   2    0.60   19.60
   4 -15  -2   39.20    5.80
  -4 -15   2   47.00   41.20
  -4  15   2   11.40   10.40
  -4  15   2   44.60   10.90
  -3 -15   2  936.31   58.89
  -3 -15   2  848.22   55.39
  -3 -15   2  828.92   59.09
  -3 -15   2  988.80   65.09
  -3 -15   2  901.61   49.99
   3 -15  -2  894.01   36.90
  -3 -15   2  918.51   55.89
   3 -15  -2  931.21   35.60
   3 -15  -2  799.02   41.20
  -3  15   2  934.41   39.30
  -3  15   2  905.01   47.10
  -3  15   2  980.50   46.90
  -2 -15   2  465.25   34.90
  -2 -15   2  477.75   41.80
  -2 -15   2  440.26   33.00
   2 -15  -2  467.85   24.60
  -2 -15   2  473.85   38.20
   2 -15  -2  487.55   21.90
   2 -15  -2  495.05   22.60
  -2 -15   2  510.65   37.60
   2 -15  -2  478.45   20.60
  -2  15   2  488.95   23.40
  -2  15   2  489.55   33.10
  -2  15   2  513.25   28.60
  -2  15   2  483.35   24.40
   2  15  -2  498.15   21.30
  -1 -15   2 1001.40   57.09
   1 -15  -2 1059.19   41.90
  -1 -15   2 1206.48   63.29
  -1 -15   2 1220.18   60.79
   1 -15  -2 1102.49   41.10
   1 -15  -2 1117.79   45.20
  -1 -15   2 1019.10   41.40
  -1  15   2 1051.39   43.40
   1  15  -2 1128.59   41.10
  -1  15   2 1069.49   45.20
  -1  15   2 1096.59   49.70
  -1  15   2 1083.29   49.20
   0 -15   2  122.49    8.30
   0 -15   2  126.89   32.60
   0 -15   2  119.19   22.10
   0 -15   2  116.09   10.10
   0 -15  -2  156.18   24.70
   0 -15  -2  121.59    8.80
   0 -15  -2  111.89   11.80
   0  15   2  116.99   11.70
   0  15  -2  114.69    7.60
   0  15  -2  105.49   13.00
   0  15   2  116.19   12.40
   1 -15   2  201.18   10.80
  -1 -15  -2  199.88   13.50
   1 -15   2  194.48   12.30
   1 -15   2  190.68   30.80
   1 -15   2  206.78   13.50
  -1 -15  -2  198.08   13.20
  -1 -15  -2  229.58   25.20
  -1 -15  -2  210.08   20.50
  -1  15  -2  219.08   19.20
   1  15   2  215.68   16.20
  -1  15  -2  218.18   11.00
   1  15   2  221.78   14.50
  -1  15  -2  201.68   18.80
  -2 -15  -2  102.89   21.00
  -2 -15  -2  128.09    9.50
  -2 -15  -2  131.39   18.30
   2 -15   2  130.19    9.00
  -2 -15  -2  112.69   12.20
  -2 -15  -2  123.59   20.50
   2 -15   2  126.99   10.60
  -2  15  -2  122.39   14.20
   2  15   2  125.99   12.40
  -3 -15  -2    2.50    8.80
  -3 -15  -2    4.80    9.00
  -3 -15  -2  -11.40    6.10
   3 -15   2    2.20    4.30
   3 -15   2    2.00    3.40
  -3 -15  -2   -0.40   14.90
   3 -15   2   17.40    8.10
  -3 -15  -2    3.80    6.90
  -3 -15  -2    2.50    4.40
  -3  15  -2    1.40    5.50
  -3  15  -2    1.70    7.70
   4 -15   2   73.99    7.30
  -4 -15  -2   69.09   14.40
   4 -15   2   67.89    8.00
  -4 -15  -2   58.09   12.80
  -4 -15  -2   77.39   13.10
  -4  15  -2   78.79    9.70
   4  15   2   68.39    8.80
   5 -15   2   25.60    4.00
  -5 -15  -2   -8.30    9.20
  -5 -15  -2   23.70    6.10
  -5 -15  -2   19.60   11.10
  -5 -15  -2   17.60    5.70
  -5  15  -2   12.70    6.40
  -5 -16   2  253.37   26.40
  -5 -16   2  193.68   18.10
  -5 -16   2  220.68   32.50
   5 -16  -2  203.48   11.10
  -5 -16   2  201.68   17.60
  -5  16   2  159.58   30.20
   4 -16  -2  127.39   10.50
  -4 -16   2  126.59   21.20
  -4 -16   2  115.59   30.50
  -4 -16   2  146.29   19.50
  -4 -16   2  104.19   18.00
   4 -16  -2  145.29    9.40
  -4 -16   2   79.39   22.70
  -4  16   2  127.39   11.30
  -4  16   2   91.09   15.60
  -3 -16   2 2595.44  107.09
  -3 -16   2 2638.54  116.79
   3 -16  -2 2649.14   92.09
  -3 -16   2 2404.96  112.09
   3 -16  -2 2231.58  102.49
  -3 -16   2 2532.45  114.99
  -3 -16   2 2462.35  107.09
  -3 -16   2 2702.53  121.59
  -3  16   2 2333.97  104.09
  -3  16   2 2688.13  102.99
  -3  16   2 2578.54  104.39
  -3  16   2 2586.04   94.69
  -2 -16   2    7.20   11.30
   2 -16  -2   14.00    3.90
  -2 -16   2   39.90   10.30
   2 -16  -2   20.30    5.00
   2 -16  -2   20.70    7.40
  -2 -16   2   23.80   14.80
  -2 -16   2   12.90   12.10
  -2 -16   2   21.50   10.40
  -2  16   2   22.90    6.60
  -2  16   2   15.40    6.00
   2  16  -2   13.50    4.60
  -2  16   2   12.80    7.30
  -2  16   2   37.40   11.90
   1 -16  -2   42.40    5.50
   1 -16  -2   47.50    6.10
  -1 -16   2   35.40    5.60
   1 -16  -2   53.39    7.80
  -1  16   2   47.80    7.60
  -1  16   2   43.00    9.70
   1  16  -2   53.09    9.20
  -1  16   2   48.60   10.70
   1  16  -2   46.70    5.50
   0 -16   2   36.50    5.30
   0 -16   2   26.30   13.10
   0 -16   2   48.70   14.70
   0 -16  -2   52.19   12.70
   0 -16   2   35.20    6.00
   0 -16  -2   36.40    6.80
   0 -16  -2   47.90    6.60
   0  16   2   25.90    6.80
   0  16  -2   31.00    4.60
   0  16   2   42.80    7.50
   0  16  -2   37.80   10.40
   1 -16   2  114.99   23.80
   1 -16   2  122.89    8.10
  -1 -16  -2  128.39   11.10
  -1 -16  -2  119.79   20.40
  -1 -16  -2  118.19   20.10
   1 -16   2  134.69   10.80
  -1 -16  -2  126.69   17.80
   1 -16   2  123.69    9.60
  -1 -16  -2  123.19   10.50
  -1  16  -2  137.99   15.40
   1  16   2  121.59   12.00
   1  16   2  124.09   13.50
  -1  16  -2  119.29   17.00
  -1  16  -2  129.79    8.80
  -2 -16  -2  451.25   32.70
   2 -16   2  472.15   20.60
  -2 -16  -2  464.75   39.30
   2 -16   2  475.25   24.10
  -2 -16  -2  437.46   21.50
   2 -16   2  470.25   22.30
  -2 -16  -2  469.85   36.20
  -2 -16  -2  475.15   23.20
  -2  16  -2  472.25   26.30
  -2  16  -2  437.66   31.30
  -3 -16  -2  115.69   24.50
   3 -16   2  127.79    9.40
  -3 -16  -2  144.69   34.10
   3 -16   2  129.89   17.30
  -3 -16  -2  102.99   10.70
  -3  16  -2  122.59   15.80
   4 -16   2  101.99    9.00
  -4 -16  -2   92.49   16.70
   4 -16   2   99.19    8.00
  -4 -16  -2   97.79   13.70
  -4 -16  -2  109.89   26.40
   4  16   2  103.09   10.50
  -4  16  -2   99.79   10.60
  -5 -17   2  246.28   30.60
  -5 -17   2  203.38   17.10
  -5 -17   2  207.08   18.00
  -5  17   2  187.28   22.30
  -5  17   2  168.28   21.40
  -4 -17   2   33.00   10.80
  -4 -17   2   38.50   13.70
  -4 -17   2   36.20   12.50
  -4 -17   2   13.20   16.70
  -4 -17   2   13.70   24.50
   4 -17  -2   44.10    6.00
  -4  17   2   39.50    7.10
  -4  17   2   25.20   10.00
   3 -17  -2 1018.80   40.40
   3 -17  -2  977.10   43.50
  -3 -17   2  985.00   64.79
  -3 -17   2  940.91   55.39
  -3 -17   2  971.00   59.39
  -3 -17   2 1127.29   69.19
   3 -17  -2  969.80   38.60
  -3 -17   2 1000.60   54.39
  -3 -17   2  962.10   52.79
  -3  17   2 1040.70   43.10
  -3  17   2  893.11   53.69
  -3  17   2 1040.90   49.50
  -3  17   2  998.70   51.29
  -2 -17   2  489.35   34.10
   2 -17  -2  394.66   21.30
  -2 -17   2  435.36   39.00
   2 -17  -2  403.16   23.00
   2 -17  -2  420.26   19.30
  -2 -17   2  453.65   52.99
  -2 -17   2  413.76   32.70
  -2  17   2  468.35   24.80
  -2  17   2  434.86   29.30
   2  17  -2  435.46   20.60
  -2  17   2  396.76   23.00
   1 -17  -2  170.08   10.40
  -1 -17   2  209.58   24.30
   1 -17  -2  173.58   17.80
   1 -17  -2  164.88   13.20
  -1 -17   2  111.49   22.80
  -1 -17   2  160.38   11.00
  -1 -17   2  200.28   23.90
   1 -17  -2  174.08   11.50
  -1  17   2  166.88   12.90
  -1  17   2  173.78   15.40
  -1  17   2  159.38   16.90
  -1  17   2  167.98   10.10
   1  17  -2  190.38   11.00
   1  17  -2  180.08   18.10
   0 -17   2   67.79    8.50
   0 -17   2   50.59    7.10
   0 -17  -2   43.80    7.70
   0 -17   2   59.69   16.80
   0 -17   2   49.80   16.80
   0 -17  -2   68.19    7.90
   0 -17  -2   84.49   15.30
   0  17  -2   55.49    6.20
   0  17   2   48.20    9.60
   0  17  -2   66.09   12.60
   0  17   2   59.89   11.20
   0  17   2   66.49    8.90
  -1 -17  -2  267.47   28.50
  -1 -17  -2  281.57   24.30
   1 -17   2  270.27   14.90
   1 -17   2  305.17   16.70
  -1 -17  -2  314.07   17.10
  -1 -17  -2  290.67   17.00
   1 -17   2  274.77   13.90
   1 -17   2  295.07   35.30
  -1 -17  -2  300.57   30.00
  -1  17  -2  272.47   24.10
  -1  17  -2  292.97   14.80
  -1  17  -2  295.57   21.40
   1  17   2  304.57   21.90
   1  17   2  286.97   17.40
  -2 -17  -2  197.18   24.30
   2 -17   2  194.18   12.90
  -2 -17  -2  153.68   26.00
   2 -17   2  203.18   12.30
  -2 -17  -2  191.28   13.70
   2 -17   2  175.38   14.30
  -2 -17  -2  200.98   21.90
  -2  17  -2  147.09   20.70
  -2  17  -2  177.58   16.20
  -3 -17  -2   24.60    7.00
   3 -17   2   31.70    8.80
  -3 -17  -2   35.80   13.10
  -3 -17  -2   30.60   11.70
   3 -17   2   35.10    6.40
  -3 -17  -2   28.50    9.60
   3 -17   2   43.50    6.20
  -3 -17  -2   24.60   10.60
  -3 -17  -2   24.20   16.20
  -3  17  -2   34.50    8.30
  -3  17  -2   29.30   11.90
  -4 -17  -2   24.40    9.10
   4 -17   2   22.90    4.60
  -4 -17  -2   33.20   10.30
  -4 -17  -2   28.10   10.10
   4 -17   2   26.00    6.40
  -4  17  -2   26.50    7.30
   4  17   2   30.00    7.90
  -5 -18   2  139.49   28.00
  -5 -18   2  156.88   15.30
   5 -18  -2  155.28    8.80
  -5 -18   2  198.88   21.60
  -5  18   2  100.39   17.50
  -5  18   2  116.29   17.00
  -4 -18   2  251.17   27.20
  -4 -18   2  215.08   35.90
   4 -18  -2  250.97   13.20
  -4 -18   2  253.17   23.30
  -4 -18   2  181.68   33.00
  -4 -18   2  247.18   23.60
  -4  18   2  233.38   15.10
  -4  18   2  258.57   23.40
   3 -18  -2 1383.56   50.19
   3 -18  -2 1254.07   54.09
  -3 -18   2 1307.77   72.19
  -3 -18   2 1311.37   66.29
  -3 -18   2 1245.98   65.59
  -3 -18   2 1274.67   76.49
  -3 -18   2 1337.07   64.69
  -3 -18   2 1374.46   80.49
  -3  18   2 1384.16   54.39
  -3  18   2 1344.07   63.49
  -2 -18   2  284.47   28.80
  -2 -18   2  300.67   37.60
  -2 -18   2  326.07   30.30
   2 -18  -2  331.67   16.10
  -2 -18   2  378.96   30.90
  -2 -18   2  316.77   34.70
  -2  18   2  328.77   25.60
  -2  18   2  311.47   20.00
  -2  18   2  311.07   18.70
  -1 -18   2  335.77   16.80
  -1 -18   2  350.76   34.00
   1 -18  -2  350.26   26.70
   1 -18  -2  333.07   19.00
  -1 -18   2  248.98   31.80
   1 -18  -2  349.37   16.80
  -1 -18   2  378.36   35.50
  -1  18   2  319.87   20.70
   1  18  -2  352.86   24.60
  -1  18   2  339.27   16.30
  -1  18   2  330.47   18.90
  -1  18   2  351.56   24.80
   1  18  -2  321.67   24.20
   0 -18   2   67.29    7.50
   0 -18   2  118.59   18.80
   0 -18  -2   72.89    9.20
   0 -18   2   74.49    8.30
   0 -18  -2   89.69   15.60
   0 -18  -2   88.69    9.30
   0 -18   2   77.39   19.90
   0  18  -2   60.69   11.80
   0  18  -2   79.29    7.80
   0  18   2  101.69   10.40
  -1 -18  -2   99.29   18.70
  -1 -18  -2  110.69   10.90
   1 -18   2  103.99   10.20
   1 -18   2  113.19    8.30
   1 -18   2  104.19   26.60
  -1 -18  -2  109.69   20.00
  -1 -18  -2  122.19   11.10
  -1  18  -2  113.19   19.60
  -1  18  -2  127.69   11.00
   1  18   2   97.29   15.50
  -1  18  -2  109.19   14.10
   2 -18   2  324.17   19.40
  -2 -18  -2  337.17   28.30
  -2 -18  -2  330.47   18.60
   2 -18   2  336.67   16.60
  -2 -18  -2  282.77   33.00
   2 -18   2  367.86   18.40
  -2 -18  -2  360.86   31.40
  -2  18  -2  341.47   22.40
  -2  18  -2  326.77   27.80
  -3 -18  -2   20.60   11.50
   3 -18   2    8.00    3.60
  -3 -18  -2   22.60   11.10
  -3 -18  -2    5.60    8.10
   3 -18   2    5.60    6.70
   3 -18   2    6.40    4.10
  -3 -18  -2   -7.60   14.60
  -3 -18  -2    9.40    7.40
  -3  18  -2    0.00   12.00
  -3  18  -2   11.40    5.90
   4 -18   2   16.50    4.10
  -4 -18  -2   12.90    7.10
  -4 -18  -2    4.70    7.90
  -4 -18  -2   11.00    6.40
   4 -18   2   12.30    4.10
  -4  18  -2   14.20    4.60
   4  18   2   14.30    5.90
   5 -19  -2   11.80    3.90
  -5 -19   2    9.00    6.40
  -5 -19   2   38.80   11.60
  -5  19   2    7.90    7.60
  -5  19   2    8.70    6.70
  -4 -19   2   14.70    9.00
   4 -19  -2   10.80    3.90
  -4 -19   2   -1.70   14.90
  -4 -19   2    7.50    8.10
  -4 -19   2    7.80    9.20
  -4 -19   2  -19.80   22.00
  -4  19   2   25.10   12.30
  -4  19   2    5.20    4.30
  -4  19   2    7.70   10.60
   3 -19  -2  489.35   21.50
  -3 -19   2  429.66   44.50
  -3 -19   2  463.85   33.90
  -3 -19   2  459.85   38.10
   3 -19  -2  465.55   25.90
  -3 -19   2  451.25   51.89
  -3 -19   2  469.25   34.50
  -3  19   2  492.85   25.10
  -2 -19   2   73.89   16.80
   2 -19  -2   68.29    9.90
  -2 -19   2   64.19   22.20
  -2 -19   2   41.70   15.70
  -2 -19   2   62.69   16.20
  -2  19   2   72.19    9.80
  -2  19   2   53.39    9.50
  -2  19   2   56.89   12.90
  -1 -19   2  314.87   34.20
  -1 -19   2  271.17   33.60
  -1 -19   2  250.27   31.30
   1 -19  -2  294.17   15.20
  -1  19   2  256.57   14.90
  -1  19   2  288.57   19.70
  -1  19   2  281.57   18.50
  -1  19   2  265.77   22.50
   1  19  -2  270.77   22.20
   1  19  -2  287.37   16.40
  -1  19   2  288.27   26.70
   0 -19   2  304.27   46.10
   0 -19  -2  269.77   33.50
   0 -19   2  244.08   14.10
   0 -19   2  273.67   27.00
   0 -19  -2  268.27   18.30
   0 -19  -2  255.17   15.20
   0 -19   2  256.77   16.50
   0  19   2  234.58   22.70
   0  19  -2  254.47   22.00
   0  19  -2  275.97   14.90
   0  19   2  262.47   22.60
   1 -19   2   26.70    5.10
  -1 -19  -2   21.70   10.40
   1 -19   2   43.80   12.80
   1 -19   2   27.00    6.20
   1 -19   2   24.00    5.20
  -1 -19  -2   28.30    6.50
  -1 -19  -2   21.00   13.90
  -1 -19  -2   20.10    6.30
  -1 -19  -2   17.40   11.30
  -1  19  -2   21.00   10.30
  -1  19  -2    7.80   11.60
   1  19   2   23.70    7.20
   2 -19   2   31.50    5.40
   2 -19   2   26.60    6.80
   2 -19   2   20.50    5.20
  -2 -19  -2    2.50   13.60
  -2 -19  -2   32.60   11.40
  -2 -19  -2   21.60   11.70
  -2  19  -2   33.20    8.80
  -2  19  -2    0.30   11.90
  -3 -19  -2  -18.10   13.30
  -3 -19  -2   -1.60    9.70
   3 -19   2   15.10    7.20
  -3 -19  -2   10.10    8.70
   3 -19   2    9.80    4.20
  -3 -19  -2   22.70   11.90
  -3 -19  -2    7.60    7.60
  -3  19  -2    9.90    5.80
  -4 -19  -2   50.09    9.30
  -4 -19  -2   45.90   11.70
  -4 -19  -2   59.49   11.50
   4 -19   2   58.59    6.30
   4 -19   2   67.19    6.10
  -4 -19  -2   92.99   18.80
   4  19   2   67.29    8.00
  -4  19  -2   50.49    6.80
  -5 -20   2   66.79   15.50
  -5  20   2   43.70    9.70
  -5  20   2   33.60   15.70
  -4 -20   2   13.00   10.70
  -4 -20   2    6.30    7.60
  -4 -20   2  -17.90   21.10
  -4 -20   2    5.30    8.40
   4 -20  -2    5.30    3.60
  -4  20   2    7.30   10.20
  -4  20   2    9.90    4.60
  -3 -20   2   -4.20   27.20
   3 -20  -2   21.10   10.00
  -3 -20   2   21.50   11.70
   3 -20  -2   26.50    5.20
  -3  20   2   27.80   11.80
   2 -20  -2  344.67   17.20
  -2 -20   2  348.97   28.80
  -2 -20   2  315.97   38.10
  -2 -20   2  335.07   37.70
  -2 -20   2  316.27   40.00
  -2 -20   2  328.47   31.20
  -2 -20   2  353.16   32.40
   2 -20  -2  359.36   20.90
  -2  20   2  337.37   27.00
  -2  20   2  325.37   19.10
  -2  20   2  348.77   21.10
  -1 -20   2  311.77   41.30
  -1 -20   2  284.47   31.10
   1 -20  -2  325.57   19.10
  -1 -20   2  323.77   17.00
  -1 -20   2  307.37   29.10
   1 -20  -2  329.27   16.90
  -1 -20   2  356.26   38.90
  -1  20   2  345.47   21.50
  -1  20   2  340.67   25.80
  -1  20   2  329.87   19.30
   1  20  -2  334.57   24.60
   0 -20  -2  241.68   24.80
   0 -20   2  242.58   14.20
   0 -20   2  239.38   14.80
   0 -20  -2  238.78   16.00
   0 -20   2  249.97   28.50
   0 -20  -2  243.18   15.10
   0 -20   2  239.78   35.50
   0  20   2  252.47   16.30
   0  20   2  268.07   22.60
   0  20  -2  271.17   23.70
   1 -20   2  249.18   15.60
  -1 -20  -2  268.67   23.70
  -1 -20  -2  212.78   26.70
   1 -20   2  246.38   15.50
  -1 -20  -2  243.68   15.90
  -1 -20  -2  269.67   28.40
  -1 -20  -2  246.08   15.60
   1  20   2  230.68   16.10
  -1  20  -2  197.68   24.50
  -1  20  -2  251.97   21.10
   2 -20   2  217.08   12.50
   2 -20   2  233.98   13.80
   2 -20   2  228.08   15.70
  -2 -20  -2  253.07   24.10
  -2 -20  -2  167.08   28.90
  -2 -20  -2  226.18   25.20
  -2  20  -2  210.98   23.10
   2  20   2  174.88   17.20
  -2  20  -2  253.17   19.10
  -3 -20  -2   61.39   14.30
   3 -20   2   45.00    6.00
  -3 -20  -2   45.40   12.10
   3 -20   2   35.30    8.10
  -3 -20  -2   46.60   11.20
   3 -20   2   46.00    6.40
  -3 -20  -2   52.19   14.70
  -3  20  -2   39.70    7.80
  -4 -20  -2   60.29    9.20
   4 -20   2   63.29    6.30
  -4 -20  -2   84.29   16.50
   4 -20   2   62.69    6.00
  -4 -20  -2   58.49   10.60
  -4  20  -2   54.09    6.70
  -5 -21   2    9.30    5.70
  -5 -21   2   32.30   10.90
  -5  21   2    4.20    5.50
  -4 -21   2  143.99   19.90
  -4 -21   2  107.79   25.90
  -4 -21   2  134.29   17.90
  -4 -21   2  117.59   27.80
   4 -21  -2  151.48    9.40
  -4 -21   2  136.09   17.30
  -4  21   2  140.69   11.00
  -4  21   2  130.09   25.30
  -3 -21   2  661.23   58.79
   3 -21  -2  695.53   33.80
  -3 -21   2  720.93   48.20
   3 -21  -2  729.43   29.90
  -3 -21   2  672.23   56.59
  -3 -21   2  741.43   44.50
  -3 -21   2  699.53   41.70
  -3  21   2  764.62   33.50
  -3  21   2  731.53   42.20
  -2 -21   2   30.80   22.10
  -2 -21   2   58.19   14.40
  -2 -21   2   52.29   20.70
  -2 -21   2   47.20   19.10
  -2 -21   2   53.29   15.40
   2 -21  -2   65.69    7.60
  -2 -21   2   29.80   19.70
   2 -21  -2   63.69    9.20
  -2  21   2   55.19    8.50
  -2  21   2   58.79   14.40
  -2  21   2   57.29    9.90
  -1 -21   2  107.99   25.10
  -1 -21   2  127.29   21.70
   1 -21  -2  109.09   12.00
  -1 -21   2  109.89   22.00
  -1 -21   2  123.69   10.30
   1 -21  -2  105.89    9.80
  -1  21   2  113.69   16.90
  -1  21   2  132.39   14.10
  -1  21   2  125.69   12.10
   1  21  -2  128.09   16.40
   0 -21  -2  177.98   20.60
   0 -21   2  142.69   11.70
   0 -21  -2  166.48   12.50
   0 -21  -2  178.98   13.70
   0 -21   2  165.58   12.10
   0 -21   2  154.48   23.50
   0 -21   2  171.78   31.90
   0  21   2  156.38   13.30
   0  21   2  162.68   21.10
   0  21  -2  171.88   21.60
  -1 -21  -2 1004.60   40.90
   1 -21   2  989.40   38.70
  -1 -21  -2  999.40   55.19
   1 -21   2 1059.19   41.90
  -1 -21  -2  889.51   58.29
  -1 -21  -2 1014.80   52.19
   1  21   2  962.80   41.40
  -1  21  -2  993.30   52.89
  -1  21  -2 1026.60   46.00
   2 -21   2   21.50    5.20
   2 -21   2   20.50    6.70
  -2 -21  -2   -9.80   14.30
  -2 -21  -2   31.70   10.50
  -2 -21  -2   27.20   11.60
   2 -21   2   26.70    5.30
  -2 -21  -2   11.60   12.90
  -2  21  -2   13.20   11.00
  -2  21  -2   20.00    7.90
  -3 -21  -2  170.78   18.20
  -3 -21  -2  180.18   20.70
   3 -21   2  163.68   10.90
  -3 -21  -2  178.08   23.40
   3 -21   2  156.38   10.00
  -3  21  -2  166.98   13.20
  -4 -21  -2   14.70   15.70
  -4 -21  -2   10.20    6.10
   4 -21   2   12.50    3.70
  -4 -21  -2    9.40    5.90
   4 -21   2    5.20    4.00
  -4  21  -2    5.00    3.60
  -4 -22   2  124.99   16.00
  -4 -22   2  102.79   27.40
  -4 -22   2  104.49   27.70
   4 -22  -2  116.59    8.30
  -4  22   2  111.19   18.80
  -3 -22   2  207.18   40.60
   3 -22  -2  298.87   15.20
   3 -22  -2  313.57   20.00
  -3 -22   2  288.77   26.30
  -3 -22   2  262.47   26.70
  -3 -22   2  313.77   29.90
  -3 -22   2  245.68   40.80
  -3  22   2  288.37   17.90
  -3  22   2  294.77   25.30
  -2 -22   2  336.47   31.40
  -2 -22   2  262.77   39.70
   2 -22  -2  332.27   16.90
   2 -22  -2  328.07   20.00
  -2 -22   2  312.47   27.50
  -2 -22   2  280.17   40.60
  -2  22   2  310.97   18.30
  -2  22   2  299.47   20.00
   1 -22  -2  109.09   11.70
  -1 -22   2   87.49    9.50
  -1 -22   2   63.79   17.50
  -1 -22   2   85.69   19.10
  -1 -22   2   80.09   23.80
   1 -22  -2   94.19    9.30
  -1  22   2   91.69   10.80
  -1  22   2  124.09   17.40
  -1  22   2   82.69   12.20
   1  22  -2  118.39   16.70
   0 -22  -2  152.88   19.40
   0 -22   2  130.49   23.80
   0 -22  -2  176.08   12.70
   0 -22  -2  172.88   13.40
   0 -22   2  146.59   12.10
   0 -22   2  132.99   28.60
   0 -22   2  165.88   12.40
   0  22   2  177.68   13.70
   0  22  -2  166.28   22.30
  -1 -22  -2   67.49    8.80
  -1 -22  -2   53.39   16.80
  -1 -22  -2   55.29   16.20
   1 -22   2   70.59    7.70
   1 -22   2   92.29    9.90
  -1 -22  -2   70.19   14.20
   1  22   2   75.19    9.50
  -1  22  -2   67.69   13.00
   2 -22   2   17.20    6.00
   2 -22   2    9.80    4.20
  -2 -22  -2    4.90   10.40
  -2 -22  -2   18.90    8.70
   2 -22   2   10.40    4.50
  -2  22  -2   -8.80    9.70
   2  22   2   11.90    5.90
  -2  22  -2    5.20    6.70
  -3 -22  -2   44.90   11.90
   3 -22   2   49.60    8.00
   3 -22   2   50.59    6.10
  -3 -22  -2   57.99   15.10
   3 -22   2   64.49    6.70
  -3 -22  -2   55.99   14.00
  -3  22  -2   64.69    8.10
  -4 -22  -2   97.69    9.50
  -4 -22  -2   77.69   10.50
  -4 -22  -2  111.89   16.60
  -4  22  -2   85.99    7.00
  -4 -23   2  101.39   24.60
  -4 -23   2  100.69   15.30
   4 -23  -2   91.39    9.00
  -4 -23   2  103.49   14.10
  -4  23   2   90.79    8.30
  -3 -23   2   -3.50   22.20
   3 -23  -2   19.50    5.20
  -3 -23   2   30.60   10.30
  -3 -23   2   22.10   10.20
   3 -23  -2   14.70    7.20
  -3 -23   2   16.00   21.20
  -3  23   2   23.30   11.20
  -3  23   2   23.80    6.10
  -3  23   2   29.60   17.30
  -2 -23   2   44.00   12.10
  -2 -23   2   32.90   20.90
   2 -23  -2   45.80    9.10
   2 -23  -2   46.10    6.90
  -2 -23   2    7.70   19.80
  -2 -23   2   36.30   12.70
  -2  23   2   56.79    9.00
  -2  23   2   40.80   12.50
  -2  23   2   34.30    8.50
   1 -23  -2   72.99    9.00
  -1 -23   2   38.00   16.60
  -1 -23   2   39.20   19.60
   1 -23  -2   74.79    9.80
  -1 -23   2   68.89   15.70
  -1 -23   2   81.29    8.50
  -1  23   2   72.99    9.80
  -1  23   2   84.59   22.70
  -1  23   2   70.99   11.30
   0 -23   2    0.30   10.80
   0 -23   2    8.60    4.90
   0 -23   2   16.70    6.60
   0 -23   2   -2.00   11.60
   0 -23  -2   12.80    5.50
   0 -23  -2    2.60    4.90
   0 -23  -2   14.60    6.60
   0  23   2   10.30    5.60
   0  23  -2   -2.40   11.70
   1 -23   2  498.45   21.70
  -1 -23  -2  426.86   35.50
  -1 -23  -2  446.86   36.50
  -1  23  -2  491.45   28.10
  -1  23  -2  471.75   34.80
   1  23   2  515.25   33.10
  -2 -23  -2  257.47   25.30
  -2 -23  -2  265.67   23.70
   2 -23   2  265.97   14.40
   2 -23   2  266.27   14.40
   2 -23   2  289.07   17.00
  -2 -23  -2  284.17   26.40
   2  23   2  259.27   15.80
  -2  23  -2  266.47   24.60
  -2  23  -2  288.57   18.70
   3 -23   2   29.50    5.10
  -3 -23  -2   32.50   13.00
  -3 -23  -2   23.70    7.80
  -3 -23  -2   26.40    9.40
   3 -23   2   37.10    6.60
  -3  23  -2   17.50    5.80
  -4 -24   2   35.60    9.80
  -4 -24   2   38.00    8.80
  -4 -24   2   70.49   21.60
   4 -24  -2   29.80    4.90
  -4  24   2   23.40    4.50
  -3 -24   2   18.20    8.90
   3 -24  -2   28.60    5.70
  -3 -24   2   23.20   10.20
  -3 -24   2   59.79   26.60
  -3 -24   2   19.60   22.60
   3 -24  -2   20.50   10.80
  -3  24   2   21.30    5.80
  -2 -24   2  136.29   18.40
  -2 -24   2  112.09   29.50
  -2 -24   2  156.18   22.00
   2 -24  -2  142.19   10.80
  -2 -24   2  134.29   29.60
   2 -24  -2  146.69   13.50
  -2  24   2  138.39   13.90
  -2  24   2  150.08   19.30
  -2  24   2  142.69   12.10
  -1 -24   2   12.80    6.70
  -1 -24   2    4.50   11.90
   1 -24  -2   15.50    5.60
  -1 -24   2   -6.60   20.70
  -1  24   2   19.20   10.40
  -1  24   2    9.40    8.30
   1  24  -2   32.70   12.80
   0 -24   2  157.78   32.60
   0 -24   2   77.79   18.30
   0 -24  -2  135.49   11.40
   0  24  -2   93.59   18.70
   1 -24   2  242.18   15.30
  -1 -24  -2  239.88   15.00
  -1 -24  -2  235.38   22.20
   1 -24   2  210.38   13.40
  -1  24  -2  209.18   24.30
  -1  24  -2  234.48   20.50
   1  24   2  230.58   15.20
  -2 -24  -2   17.30   12.80
  -2 -24  -2   34.50   10.40
   2 -24   2   46.20    7.40
   2 -24   2   36.30    5.70
  -2 -24  -2   33.30   10.60
  -2  24  -2   44.70    8.70
   3 -24   2   36.30    5.50
   3 -24   2   54.79    7.10
  -3 -24  -2   54.79   14.00
  -3 -24  -2   53.29    9.50
  -3 -24  -2   47.60   10.40
  -3  24  -2   49.70    6.70
   4 -25  -2   37.50    5.00
  -4 -25   2   56.19   20.70
  -4 -25   2   48.70   13.30
  -4 -25   2   42.50    9.80
  -4  25   2   42.50    5.00
  -3 -25   2  110.99   15.70
   3 -25  -2  106.29   10.90
   3 -25  -2  106.29    8.60
  -3 -25   2  102.29   27.40
  -3 -25   2  100.29   16.50
  -3  25   2  106.49   10.10
  -3  25   2  105.19   16.10
  -2 -25   2   92.59   16.20
  -2 -25   2   80.99   16.80
  -2 -25   2   83.79   29.90
   2 -25  -2   73.69    9.90
  -2 -25   2   66.09   24.30
  -2  25   2   80.39   10.20
  -2  25   2   85.09    9.80
  -2  25   2   87.29   16.70
   1 -25  -2  222.68   13.90
  -1 -25   2  131.09   29.60
   1 -25  -2  209.08   15.10
  -1 -25   2  192.58   23.80
  -1 -25   2  215.28   12.90
  -1  25   2  212.88   22.10
  -1  25   2  173.18   16.50
   1  25  -2  211.68   22.40
  -1  25   2  204.48   14.40
   0 -25  -2  158.28   12.50
   0 -25   2  139.69   21.20
   0 -25  -2  125.79   11.70
   0 -25   2  152.38   11.40
   0 -25   2   94.19   18.50
   0  25  -2  103.49   19.30
   0  25   2  135.29   12.10
   1 -25   2  432.16   21.50
  -1 -25  -2  429.46   20.60
   1 -25   2  402.96   19.80
  -1 -25  -2  412.46   29.10
  -1  25  -2  409.16   31.30
  -1  25  -2  432.86   26.20
   1  25   2  411.96   21.20
  -2 -25  -2  117.69   17.90
  -2 -25  -2  173.78   17.80
   2 -25   2  170.28   12.00
   2 -25   2  154.38   10.60
  -2 -25  -2  190.88   20.10
  -2  25  -2  165.38   19.90
  -2  25  -2  159.78   19.80
   3 -25   2   10.70    5.90
   3 -25   2    9.00    5.20
  -3 -25  -2    7.50    6.20
  -3 -25  -2    6.60    6.00
  -3  25  -2    9.80    4.20
  -4 -26   2   51.09    7.80
  -4 -26   2   69.79   11.40
  -4 -26   2   44.40   16.20
  -4  26   2   62.79    5.40
  -3 -26   2   45.80   28.30
  -3 -26   2   29.40   22.30
   3 -26  -2    2.10    3.90
  -3 -26   2    1.00    6.60
   3 -26  -2    1.10    5.40
  -3 -26   2   -5.90    6.10
  -3  26   2   -0.80    9.20
  -3  26   2   -6.30    3.90
  -2 -26   2  551.24   61.09
   2 -26  -2  453.95   21.20
   2 -26  -2  449.56   23.10
  -2 -26   2  466.65   30.80
  -2 -26   2  364.76   42.90
  -2 -26   2  442.96   33.80
  -2  26   2  433.56   23.20
  -2  26   2  462.65   31.10
  -2  26   2  472.85   21.80
   1 -26  -2   45.90    7.70
  -1 -26   2   23.40   23.10
   1 -26  -2   55.69    9.30
  -1 -26   2   32.70   12.80
  -1  26   2   60.59   14.50
  -1  26   2   55.49    9.70
   1  26  -2   69.99   15.30
  -1  26   2   61.09    8.70
   0 -26   2   83.59    9.00
   0 -26   2   86.19   16.70
   0 -26  -2   93.39   11.90
   0 -26  -2   82.39    9.50
   0  26   2  102.49   10.40
   0  26  -2   67.29   16.50
   1 -26   2  156.08   11.40
  -1 -26  -2  126.99   10.70
  -1 -26  -2  125.49   16.40
   1 -26   2  136.29   21.50
  -1  26  -2  140.69   16.10
  -1  26  -2  101.29   17.70
   1  26   2  128.99   11.00
  -2 -26  -2  227.98   20.80
  -2 -26  -2  216.58   18.60
   2 -26   2  200.98   12.90
  -2  26  -2  190.78   14.70
   3 -26   2   28.70    5.40
  -3 -26  -2   35.50    6.80
  -3 -26  -2   30.10    7.60
   3  26   2   25.10    5.80
  -3  26  -2   25.10    4.80
  -3 -27   2   24.60   21.60
  -3 -27   2   12.10    7.40
  -3 -27   2   14.90    7.80
   3 -27  -2   14.30    4.50
   3 -27  -2    5.90    5.40
  -3  27   2   23.60   15.80
  -3  27   2   21.80    4.50
  -2 -27   2   11.90   27.90
   2 -27  -2    9.60    4.80
  -2 -27   2   -9.90   19.00
   2 -27  -2   -3.90    4.50
  -2 -27   2    2.80    7.60
  -2 -27   2   -0.90    6.60
  -2  27   2    9.50    5.00
  -2  27   2    6.10    9.30
  -2  27   2    1.20    7.30
   1 -27  -2  577.94   26.90
   1 -27  -2  580.54   26.20
  -1 -27   2  594.24   38.40
  -1  27   2  589.34   26.60
   0 -27   2   30.30    5.90
   0 -27  -2   27.40    9.20
   0 -27   2   33.60   11.80
   0 -27  -2   24.60    6.80
   0 -27  -2   27.30    6.10
   0  27   2   35.80    6.80
   0  27  -2   17.50   11.60
   1 -27   2  258.77   24.50
  -1 -27  -2  269.67   21.40
   1 -27   2  282.27   15.30
  -1  27  -2  237.38   23.10
  -1  27  -2  230.38   21.40
   1  27   2  264.87   15.10
  -2 -27  -2   92.59   12.30
   2 -27   2   89.49    8.70
  -2 -27  -2  101.59   14.00
  -2  27  -2   68.69    8.90
  -2  27  -2   91.29    8.90
  -3 -28   2   -5.10   18.10
  -3 -28   2    6.70    6.10
   3 -28  -2   -1.00    4.20
   3 -28  -2    8.40    5.10
  -3 -28   2    9.00    6.40
  -3  28   2    2.90    3.60
  -2 -28   2   33.30    9.20
   2 -28  -2   36.10    5.90
  -2 -28   2    7.80   19.90
  -2 -28   2   27.50    9.90
   2 -28  -2   32.70    5.90
  -2  28   2    6.70    9.90
  -2  28   2   25.10    6.20
   1 -28  -2   38.40    6.60
   1 -28  -2   44.40    7.10
  -1 -28   2   34.40    9.40
  -1  28   2   35.30    8.70
  -1  28   2   38.70   12.90
  -1  28   2   39.60    6.60
   0 -28  -2    6.10   12.00
   0 -28   2    6.40    4.20
   0 -28   2    9.00   10.20
   0 -28  -2    9.90    4.50
   0  28   2    8.20    4.70
   0  28  -2   -6.20    9.60
  -1 -28  -2   10.60    7.40
  -1  28  -2   34.00   16.40
  -1  28  -2   12.50   10.90
   1  28   2   20.10    5.00
   2 -28   2  128.19    9.30
  -2 -28  -2  124.29   13.90
  -2 -28  -2  143.09   21.10
  -2  28  -2  135.49   11.10
  -3 -29   2   22.00    6.80
  -3 -29   2   23.70    6.50
   3 -29  -2   24.50    6.20
  -3  29   2   27.20    4.20
  -2 -29   2   56.09   11.30
  -2 -29   2   64.39   10.90
   2 -29  -2   65.39    7.00
   2 -29  -2   55.99    6.90
  -2  29   2   74.39   14.60
  -2  29   2   45.00    6.70
  -1 -29   2   28.10    8.10
   1 -29  -2   26.70    6.30
  -1 -29   2   29.30   10.70
   1 -29  -2   28.00    5.70
  -1  29   2   29.30    6.00
  -1  29   2   19.70    9.60
   1  29  -2   42.70    6.60
   0 -29  -2  184.18   16.80
   0 -29   2  178.58   20.40
   0 -29   2  193.78   11.30
   0 -29  -2  187.48   11.90
   0  29  -2  174.18   19.90
   0  29  -2  198.88   12.80
   0  29   2  192.68   12.40
   1 -29   2   72.89    7.10
  -1 -29  -2   76.09   11.90
  -1 -29  -2   71.69   10.90
  -1  29  -2   85.79    8.40
   1  29   2   85.59    7.70
  -1  29  -2   51.09   15.90
   2 -29   2   11.20    3.80
  -2 -29  -2   12.00    6.20
  -2 -29  -2   10.50    6.40
  -2 -30   2   38.50    8.40
  -2 -30   2   33.50    8.80
   2 -30  -2   37.00    5.70
   2 -30  -2   27.70    5.50
  -2  30   2   14.30    5.20
   1 -30  -2    9.70    5.00
   1 -30  -2    0.00    6.70
  -1 -30   2   14.10   10.50
  -1 -30   2    0.40    5.90
   1 -30  -2    8.00    4.10
   1  30  -2   12.40    5.00
  -1  30   2   10.20    4.00
   0 -30  -2  276.17   13.60
   0 -30   2  256.77   12.90
   0 -30  -2  253.57   18.40
   0  30   2  245.88   13.70
   0  30  -2  281.67   25.10
   0  30  -2  285.47   14.80
   1 -30   2    2.20    3.20
  -1 -30  -2    4.80    6.50
   1  30   2    4.30    3.50
  -1  30  -2   -0.50    3.60
  -2 -31   2   27.10    6.60
   2 -31  -2   27.50    4.60
   1 -31  -2    1.00    6.60
   1 -31  -2   11.20    3.90
  -1 -31   2   16.30    6.20
  -1  31   2   15.20    4.00
   0 -31  -2   34.20    8.50
   0 -31   2   39.50    7.90
   0 -31  -2   52.89    6.20
   0  31  -2   36.50    5.30
   0  31   2   38.20    5.10
   1 -31   2    8.80    3.20
  -1 -31  -2   20.70   11.20
   1  31   2   13.90    3.50
  -1  31  -2    8.40    3.40
  -1 -32   2    3.50    5.30
   1 -32  -2    1.30    3.30
  -1  32   2    5.20    3.00
   0 -32   2    5.60    4.90
   0  32  -2    1.10    3.30
   0  32   2   11.50    3.10
  -6   0   3  219.48   19.20
  -6   0   3  158.38   19.30
  -6   0   3  248.68   18.70
  -5   0   3   34.50   11.50
  -5   0   3   40.30   13.70
  -5   0   3   49.80   12.50
  -4   0   3    6.20    9.20
  -4   0   3    2.30    7.90
   4   0  -3    3.50    5.80
  -4   0   3    8.60   10.40
  -4   0   3    5.30    6.00
   3   0  -3  215.28   12.70
  -3   0   3  215.28   26.50
  -3   0   3  210.88   18.20
  -3   0   3  239.88   25.60
   2   0  -3 1103.69   41.80
   1   0  -3   11.90    2.60
  -1   0   3    9.20    1.80
   1   0  -3    9.70    1.70
   0   0   3  981.20   37.00
   0   0  -3 1016.70   36.30
   0   0  -3  988.70   35.40
  -1   0  -3 1162.48   40.50
  -1   0  -3 1180.48   43.00
   1   0   3 1022.20   41.80
  -1   0  -3 1146.09   45.90
  -1   0  -3 1120.89   44.20
   2   0   3  123.49    9.60
  -2   0  -3  114.99    9.80
  -2   0  -3  114.89   12.10
  -2   0  -3  125.79   11.30
  -2   0  -3  127.29   17.00
  -2   0  -3  108.39   14.90
  -3   0  -3   35.90   11.40
  -3   0  -3    2.10    5.50
   3   0   3   39.50    7.90
   3   0   3   57.39    8.40
  -3   0  -3   21.70    6.20
  -3   0  -3    7.70    7.40
  -3   0  -3    5.50    6.30
  -3   0  -3   -2.30    8.50
  -3   0  -3    3.80    8.10
  -4   0  -3   -7.30    8.20
   4   0   3    5.00    5.90
  -4   0  -3   -7.10    7.10
  -4   0  -3    1.70    7.50
  -4   0  -3   -3.60    7.80
  -4   0  -3  -18.80    8.80
  -5   0  -3    4.20    7.40
  -5   0  -3   16.80    6.80
  -6  -1   3  424.76   25.50
  -6  -1   3  420.76   25.80
  -6  -1   3  415.86   30.50
  -6   1   3  410.46   31.30
  -6   1   3  476.55   27.30
  -6   1   3  436.86   25.20
  -5  -1   3   30.30   11.90
  -5  -1   3   26.10    9.80
  -5  -1   3   39.90   12.80
  -5   1   3   34.60   13.20
  -5   1   3   38.10   11.00
  -5   1   3   48.20   13.00
   4  -1  -3  109.89   11.30
  -4  -1   3  122.79   21.70
  -4  -1   3  119.69   15.60
  -4  -1   3  117.19   15.70
  -4  -1   3  124.49   21.30
  -4   1   3  128.39   30.90
  -4   1   3  126.49   23.20
  -4   1   3  106.69   15.20
  -4   1   3  108.59   15.20
   4   1  -3  100.79   10.70
  -4   1   3   99.79   20.20
  -3  -1   3  132.09   14.60
   3  -1  -3  127.89    9.40
  -3  -1   3  123.39   20.60
  -3  -1   3  126.79   19.10
  -3   1   3  142.99   21.10
   3   1  -3  145.19    9.80
  -3   1   3  135.59   14.70
   2  -1  -3 1218.38   45.20
   2   1  -3 1188.48   45.10
   1  -1  -3  417.06   16.90
   1  -1  -3  380.96   14.80
   1   1  -3  402.76   15.00
  -1   1   3  384.96   15.00
   1   1  -3  411.76   16.90
   0  -1  -3 1483.85   53.29
   0  -1  -3 1492.35   52.49
   0   1   3 1503.05   54.19
   0   1  -3 1541.25   52.49
  -1  -1  -3  662.73   26.50
  -1  -1  -3  636.94   27.60
   1  -1   3  607.44   25.60
  -1  -1  -3  669.93   29.30
   1   1   3  571.94   25.50
  -1   1  -3  656.83   24.20
   1   1   3  665.53   29.20
  -2  -1  -3  196.88   12.80
  -2  -1  -3  204.48   21.60
   2  -1   3  195.88   12.00
  -2  -1  -3  211.78   16.20
  -2  -1  -3  216.58   19.50
  -2  -1  -3  195.78   14.50
   2   1   3  185.28   14.90
  -2   1  -3  205.48   13.30
   2   1   3  198.48   16.90
  -2   1  -3  180.88   14.10
  -2   1  -3  197.18   15.50
  -2   1  -3  218.58   20.70
  -2   1  -3  158.98   18.30
  -3  -1  -3  928.91   47.40
  -3  -1  -3  936.81   51.29
   3  -1   3  984.70   41.20
  -3  -1  -3  949.01   55.59
  -3  -1  -3  956.80   42.30
  -3  -1  -3  949.31   48.40
   3  -1   3  946.61   40.00
  -3  -1  -3  979.40   45.70
  -3   1  -3 1021.60   54.79
   3   1   3  963.30   41.30
  -3   1  -3  913.41   46.80
   3   1   3  911.91   39.90
  -3   1  -3 1023.20   43.00
  -3   1  -3  941.51   47.80
  -3   1  -3  918.71   49.99
  -3   1  -3  973.40   45.60
  -3   1  -3  951.60   55.19
  -4  -1  -3  -13.50   11.00
  -4  -1  -3   30.50    9.30
   4  -1   3   28.00    7.10
  -4  -1  -3   11.40    9.00
  -4  -1  -3   15.50    9.40
  -4  -1  -3   16.90    9.40
  -4   1  -3    3.60   11.00
  -4   1  -3   21.30    9.80
  -4   1  -3   25.50   10.90
   4   1   3   19.60    7.00
  -4   1  -3   12.60    9.20
  -4   1  -3   28.80   11.00
  -5  -1  -3   24.90    8.60
  -5  -1  -3   23.80    7.40
  -5   1  -3   23.30    8.00
  -5   1  -3   27.60    8.40
  -6  -2   3  262.27   27.70
  -6  -2   3  230.78   17.60
  -6  -2   3  168.68   18.80
  -6  -2   3  225.78   20.30
  -6   2   3  148.79   16.50
  -6   2   3  196.38   19.60
  -6   2   3  164.28   20.00
  -5  -2   3  131.99   24.60
  -5  -2   3  153.58   23.30
  -5  -2   3  182.48   41.60
  -5   2   3  174.58   21.00
  -5   2   3  125.39   22.90
  -5   2   3  142.79   28.30
  -5   2   3  166.68   30.30
  -4  -2   3  113.99   20.80
  -4  -2   3  103.79   20.60
  -4  -2   3  146.09   29.00
   4  -2  -3  119.59   12.10
  -4  -2   3  103.29   14.80
  -4  -2   3  136.29   35.80
  -4  -2   3  117.39   15.80
   4   2  -3  133.49   12.40
  -4   2   3  118.69   22.60
  -4   2   3  107.59   15.80
  -4   2   3  112.39   15.60
  -4   2   3  117.09   22.40
  -4   2   3  130.89   26.00
  -3  -2   3  492.95   30.30
  -3  -2   3  493.85   37.20
  -3  -2   3  553.74   41.20
   3  -2  -3  533.15   23.50
  -3   2   3  501.25   29.90
   3   2  -3  545.15   23.70
  -3   2   3  532.25   40.30
   2  -2  -3  304.97   14.70
   2   2  -3  300.37   14.50
  -1  -2   3 1034.10   37.40
   1  -2  -3 1069.49   36.90
   1  -2  -3 1095.59   39.20
  -1   2   3 1041.30   37.10
  -1   2   3 1008.10   42.10
   1   2  -3 1081.19   37.10
   0  -2  -3  530.15   19.90
   0  -2  -3  542.45   22.10
   0  -2  -3  538.25   20.70
   0   2   3  528.65   21.60
   0   2  -3  528.75   21.80
   0   2  -3  529.55   19.90
  -1  -2  -3  924.91   35.30
   1  -2   3  840.42   34.50
  -1  -2  -3  963.60   38.90
  -1  -2  -3  915.61   37.00
   1   2   3  792.82   34.30
  -1   2  -3  922.51   33.10
   1   2   3  984.90   38.70
   2  -2   3   61.49    9.00
   2  -2   3   57.59    6.70
  -2  -2  -3   48.80    8.50
  -2  -2  -3   44.80   14.80
  -2  -2  -3   42.20   13.80
  -2  -2  -3   50.49    7.20
  -2  -2  -3   51.49    9.20
  -2  -2  -3   34.00   10.60
   2   2   3   48.30    9.20
   2   2   3   46.30    8.10
  -2   2  -3   59.09   11.90
  -2   2  -3   48.60    8.40
  -2   2  -3   54.69    9.20
  -2   2  -3   28.00    9.70
  -2   2  -3   45.90    7.50
  -3  -2  -3 1250.47   56.19
  -3  -2  -3 1266.67   59.69
  -3  -2  -3 1314.17   67.59
  -3  -2  -3 1268.47   58.29
  -3  -2  -3 1252.07   52.59
   3  -2   3 1342.57   52.89
  -3  -2  -3 1235.68   62.39
   3  -2   3 1302.77   50.69
  -3   2  -3 1244.68   58.89
   3   2   3 1264.67   50.39
  -3   2  -3 1348.97   65.69
  -3   2  -3 1235.08   65.69
   3   2   3 1254.07   53.19
  -3   2  -3 1284.27   59.09
  -3   2  -3 1254.27   56.39
  -3   2  -3 1144.69   59.49
  -3   2  -3 1280.97   53.19
   4  -2   3   56.49    9.00
  -4  -2  -3   68.79   11.30
  -4  -2  -3   56.19   14.50
  -4  -2  -3   36.10   15.50
  -4  -2  -3   40.40   11.50
  -4  -2  -3   53.39   12.10
  -4   2  -3   48.90   11.10
   4   2   3   52.39    8.90
  -4   2  -3   35.00   14.30
  -4   2  -3   29.30   30.50
  -4   2  -3   43.50   11.80
  -4   2  -3   44.60   13.00
  -4   2  -3   47.30   11.80
  -5  -2  -3   67.39   10.50
  -5  -2  -3   64.49   10.70
  -5   2  -3   54.09   10.00
  -5   2  -3   48.80    9.40
  -6  -3   3   83.99   13.70
  -6  -3   3   89.59   11.50
  -6  -3   3   76.79   12.00
  -6   3   3   44.30   11.60
  -5  -3   3  223.18   26.90
  -5  -3   3  213.38   21.40
  -5  -3   3  204.48   39.10
  -5   3   3  219.18   33.50
  -5   3   3  208.88   19.70
  -4  -3   3   82.09   16.80
  -4  -3   3   89.49   19.10
  -4  -3   3   87.49   18.60
   4  -3  -3   73.29    9.80
  -4  -3   3   83.29   17.50
  -4  -3   3   83.09   13.60
  -4  -3   3  101.69   16.50
  -4   3   3   90.69   13.60
  -4   3   3   71.59   13.40
  -4   3   3   79.79   20.60
  -4   3   3   80.19   18.20
  -4   3   3   86.29   20.00
  -3  -3   3  418.76   32.80
   3  -3  -3  407.86   19.60
  -3  -3   3  432.26   35.30
  -3  -3   3  427.26   35.50
  -3  -3   3  382.06   26.20
  -3   3   3  394.66   35.30
  -3   3   3  410.76   23.80
  -3   3   3  389.06   25.00
   3   3  -3  421.26   19.70
  -3   3   3  403.86   25.90
   2  -3  -3  177.68   10.30
   2   3  -3  196.38   10.60
  -2   3   3  181.48   14.00
   1  -3  -3 1919.61   64.79
  -1  -3   3 1702.53   62.79
   1   3  -3 1778.12   63.49
  -1   3   3 1817.72   67.99
  -1   3   3 1856.71   62.49
   0  -3  -3  143.99    7.70
   0  -3  -3  159.68    8.90
   0   3   3  153.08    8.70
   0   3  -3  152.38    7.10
   0   3  -3  145.89    8.80
  -1  -3  -3   65.19    7.10
  -1  -3  -3   73.59    9.10
   1  -3   3   47.80    5.60
  -1  -3  -3   47.80    6.10
   1   3   3   48.50    5.80
  -1   3  -3   46.90    4.10
   1   3   3   45.60    6.30
  -1   3  -3   41.30    6.50
  -1   3  -3   52.09    7.70
   2  -3   3  215.68   14.50
  -2  -3  -3  224.98   23.40
  -2  -3  -3  252.67   18.30
   2  -3   3  221.48   13.30
  -2  -3  -3  248.18   16.60
  -2  -3  -3  243.38   14.30
  -2  -3  -3  226.78   21.40
  -2  -3  -3  208.38   24.80
   2   3   3  245.48   18.60
  -2   3  -3  213.18   19.80
  -2   3  -3  265.77   17.80
  -2   3  -3  221.98   14.50
   2   3   3  243.68   14.00
  -2   3  -3  243.38   16.50
  -2   3  -3  270.17   21.50
  -3  -3  -3 2623.24  103.19
  -3  -3  -3 2600.14  113.99
   3  -3   3 2579.84   94.39
  -3  -3  -3 2532.85  104.29
  -3  -3  -3 2499.25   96.19
  -3  -3  -3 2584.94  108.59
  -3  -3  -3 2620.54  101.09
   3  -3   3 2583.84   95.69
  -3   3  -3 2587.84  108.89
   3   3   3 2649.83   94.49
  -3   3  -3 2592.04  103.49
  -3   3  -3 2571.74  111.19
  -3   3  -3 2509.45  101.59
  -3   3  -3 2435.86  104.09
   3   3   3 2578.24   95.69
  -3   3  -3 2618.84   97.69
  -3   3  -3 2539.55   99.79
  -4  -3  -3   63.89   12.70
  -4  -3  -3   67.39   15.40
  -4  -3  -3   36.10   16.00
   4  -3   3   73.59    9.50
  -4  -3  -3   82.59   12.40
  -4  -3  -3   83.49   14.30
  -4   3  -3   64.09   12.40
  -4   3  -3   75.49   15.30
  -4   3  -3   55.79   15.00
  -4   3  -3   74.69   20.20
  -4   3  -3   71.69   10.20
  -4   3  -3   43.70   11.50
  -4   3  -3   67.89   13.30
  -5  -3  -3   33.90    8.60
  -5  -3  -3   30.80    7.80
  -5   3  -3    7.80    7.90
  -5   3  -3   11.30    7.60
  -6  -4   3  135.49   18.10
  -6  -4   3  101.99   15.20
  -6  -4   3   93.99   11.80
  -5  -4   3   35.00   11.50
  -5  -4   3   51.49   11.90
  -5  -4   3   47.00   11.10
  -5  -4   3   43.90   12.50
  -5  -4   3    7.50   16.10
  -5  -4   3   54.29   12.90
  -5   4   3   43.40   12.40
  -5   4   3   49.99   10.90
  -5   4   3   31.40   13.10
  -5   4   3   38.90   15.70
  -5   4   3   56.69   12.70
  -4  -4   3  271.87   23.60
  -4  -4   3  247.88   22.10
   4  -4  -3  271.47   18.30
  -4  -4   3  280.27   28.80
  -4  -4   3  292.47   29.40
  -4  -4   3  241.98   26.20
  -4   4   3  237.88   32.20
  -4   4   3  289.07   32.50
  -4   4   3  278.67   22.00
  -4   4   3  241.68   20.90
  -4   4   3  265.87   22.20
  -3  -4   3   51.49   12.80
   3  -4  -3   49.60    6.50
  -3  -4   3   48.00   14.60
  -3  -4   3   52.79   11.20
  -3  -4   3   56.29   15.50
  -3   4   3   47.60    9.70
  -3   4   3   47.70   13.50
  -3   4   3   45.40   11.40
  -3   4   3   54.69    9.80
   3   4  -3   43.30    6.20
   2  -4  -3 2415.36   85.09
  -2   4   3 2351.36   89.59
   2   4  -3 2397.66   84.89
   1  -4  -3 2421.06   81.79
   1   4  -3 2305.47   79.59
   1   4  -3 2242.68   80.49
  -1   4   3 2304.97   85.49
   0  -4  -3  556.24   22.40
   0  -4  -3  592.84   23.90
   0   4  -3  599.84   21.80
   0   4  -3  578.24   23.80
   0   4   3  595.94   23.90
  -1  -4  -3 1280.77   47.80
   1  -4   3 1244.18   47.60
  -1  -4  -3 1281.87   50.39
  -1  -4  -3 1311.37   52.09
  -1   4  -3 1302.97   46.00
  -1   4  -3 1276.07   51.29
  -1   4  -3 1253.97   50.09
   1   4   3 1327.47   51.09
  -2  -4  -3   83.49   11.40
  -2  -4  -3   74.79   14.60
  -2  -4  -3   83.49   11.50
  -2  -4  -3   69.99   17.20
  -2  -4  -3   71.59   14.50
  -2  -4  -3   77.19    7.90
   2  -4   3   89.09   10.70
   2  -4   3   80.49    9.20
  -2   4  -3   77.49   10.30
  -2   4  -3   80.29    8.40
  -2   4  -3   92.49   12.30
   2   4   3   80.59   11.00
  -2   4  -3   94.19   12.80
   2   4   3   83.39    8.10
   3  -4   3  666.53   31.30
  -3  -4  -3  675.53   37.00
  -3  -4  -3  692.13   35.80
  -3  -4  -3  720.93   32.20
   3  -4   3  643.14   30.10
  -3  -4  -3  656.73   41.70
  -3  -4  -3  635.34   37.80
  -3  -4  -3  686.93   46.60
  -3   4  -3  655.23   39.70
  -3   4  -3  660.73   42.50
  -3   4  -3  631.14   34.00
   3   4   3  693.03   31.10
  -3   4  -3  640.24   38.10
  -3   4  -3  627.64   35.40
  -3   4  -3  648.84   41.60
  -3   4  -3  601.44   36.60
   3   4   3  719.13   30.40
  -3   4  -3  664.33   32.80
  -4  -4  -3   11.80    8.30
  -4  -4  -3   10.20    9.10
  -4  -4  -3   11.20    8.40
   4  -4   3   13.60    5.90
  -4  -4  -3   13.70    8.20
  -4   4  -3   12.50    9.40
  -4   4  -3   25.90    9.70
  -4   4  -3    8.20    5.70
  -4   4  -3   -5.10    7.00
  -4   4  -3   16.10    9.50
  -5  -4  -3   57.39   10.30
  -5  -4  -3   56.29    9.40
  -5  -4  -3   69.69   10.30
  -5   4  -3   62.19    9.60
  -6  -5   3  158.18   16.70
  -6  -5   3  146.89   13.90
  -6  -5   3  165.88   14.60
  -6  -5   3  166.78   19.00
  -5  -5   3   87.69   16.80
  -5  -5   3   95.39   14.90
  -5  -5   3   94.89   17.50
  -5  -5   3   97.89   14.60
  -5  -5   3   87.49   14.80
  -5  -5   3   54.09   19.60
  -5   5   3  143.39   16.80
  -5   5   3   94.19   14.20
  -5   5   3   94.29   14.20
  -5   5   3   97.69   22.00
  -5   5   3   76.59   17.20
  -4  -5   3  903.81   52.29
   4  -5  -3  895.21   48.60
   4  -5  -3  932.61   36.60
  -4  -5   3 1044.80   51.59
  -4  -5   3  982.70   58.29
  -4  -5   3 1054.19   61.39
  -4  -5   3 1003.10   56.39
  -4  -5   3  899.31   47.80
  -4   5   3  961.00   59.99
  -4   5   3 1002.90   65.09
  -4   5   3  972.70   48.40
  -4   5   3  915.21   44.70
  -4   5   3  983.60   49.70
  -3  -5   3  793.42   42.20
   3  -5  -3  805.92   31.50
   3  -5  -3  918.61   36.70
  -3  -5   3  859.61   52.59
   3   5  -3  856.71   34.80
  -3   5   3  914.61   56.99
  -3   5   3  921.11   71.69
  -3   5   3  807.92   33.30
  -3   5   3  803.62   39.40
  -3   5   3  840.82   42.20
   2  -5  -3 2342.47   82.29
   2   5  -3 2276.77   78.99
  -2   5   3 2266.67   86.79
   2   5  -3 2304.47   81.89
   1  -5  -3 6051.49  196.48
   1  -5  -3 5319.07  197.08
   1   5  -3 6121.59  194.48
   1   5  -3 5856.31  195.38
  -1   5   3 5698.23  200.48
  -1   5   3 5287.97  194.38
  -1   5   3 5833.42  197.28
   0  -5  -3  407.46   17.60
   0  -5  -3  372.66   15.80
   0   5   3  390.56   17.50
   0   5  -3  390.76   15.30
   0   5  -3  387.06   17.50
  -1  -5  -3  152.18   12.20
  -1  -5  -3  155.98   11.00
   1  -5   3  128.89    8.80
  -1  -5  -3  140.29    8.90
  -1   5  -3  130.79   11.30
  -1   5  -3  132.39   10.10
   1   5   3  142.39   10.80
  -1   5  -3  130.99    7.20
  -2  -5  -3  132.59   13.50
  -2  -5  -3  144.89   12.80
  -2  -5  -3  115.89   20.10
   2  -5   3  131.99   10.90
  -2  -5  -3  138.49   10.30
  -2  -5  -3  137.29   19.20
   2   5   3  131.99    9.90
  -2   5  -3  135.99   12.20
  -2   5  -3  136.89   13.40
  -2   5  -3  161.38   16.50
   2   5   3  131.99   13.70
  -2   5  -3  106.99   15.00
  -3  -5  -3  328.47   28.60
  -3  -5  -3  350.86   29.00
  -3  -5  -3  263.17   32.30
  -3  -5  -3  323.17   25.80
   3  -5   3  336.77   19.60
  -3  -5  -3  335.97   22.80
  -3  -5  -3  337.77   19.70
  -3   5  -3  316.07   24.40
  -3   5  -3  336.77   27.40
  -3   5  -3  295.87   26.10
  -3   5  -3  317.47   28.70
  -3   5  -3  328.57   21.00
  -3   5  -3  314.97   22.70
   3   5   3  346.67   21.20
   3   5   3  327.37   19.80
  -3   5  -3  335.87   21.20
  -3   5  -3  340.77   24.00
  -4  -5  -3  248.08   23.10
  -4  -5  -3  160.08   26.40
  -4  -5  -3  249.28   25.80
  -4  -5  -3  245.18   21.40
  -4  -5  -3  237.68   18.90
   4  -5   3  269.27   16.60
  -4   5  -3  234.38   17.10
  -4   5  -3  225.98   22.70
  -4   5  -3  208.08   20.00
  -4   5  -3  191.88   20.90
  -4   5  -3  231.88   21.90
  -5  -5  -3  145.49   14.90
  -5  -5  -3  158.48   14.40
  -6  -6   3   18.00    6.50
  -6  -6   3   19.30   11.90
  -6  -6   3    5.50    6.60
  -6  -6   3   34.00    7.30
  -6   6   3   10.70    6.30
  -5  -6   3   -2.20   16.50
  -5  -6   3   20.30    8.20
  -5  -6   3   15.70    8.50
  -5  -6   3   15.30    7.60
  -5  -6   3   25.60   14.10
  -5  -6   3   11.10    8.00
  -5  -6   3   13.90    8.60
  -5   6   3   17.00    8.80
  -5   6   3   36.50   10.10
  -5   6   3   18.80   12.20
  -5   6   3   15.70    9.30
  -5   6   3   21.70    8.30
  -4  -6   3   55.89   14.40
  -4  -6   3   71.39   16.50
  -4  -6   3   70.09   13.70
   4  -6  -3   59.89   10.40
  -4  -6   3   70.19   16.40
  -4  -6   3   59.29   13.20
  -4  -6   3   60.89   14.60
   4  -6  -3   63.59    6.90
  -4   6   3   50.89   10.80
  -4   6   3   56.49   16.70
  -4   6   3   66.59   12.70
  -4   6   3   63.59   30.30
  -4   6   3   72.79   13.30
  -3  -6   3  363.46   29.80
  -3  -6   3  349.07   36.00
   3  -6  -3  338.67   15.10
   3  -6  -3  355.56   18.00
  -3  -6   3  327.07   24.40
  -3  -6   3  367.76   31.90
  -3   6   3  347.17   23.00
   3   6  -3  337.97   17.70
  -3   6   3  360.76   23.90
  -3   6   3  402.76   39.30
  -3   6   3  341.87   22.20
   2  -6  -3 4579.04  152.28
  -2   6   3 4276.87  157.08
   2   6  -3 4268.77  148.79
  -1  -6   3 1985.20   68.79
   1  -6  -3 1863.51   64.59
   1  -6  -3 1538.35   65.39
   1   6  -3 1854.91   62.69
  -1   6   3 1786.72   62.69
  -1   6   3 1741.83   68.49
   1   6  -3 1772.82   63.49
  -1   6   3 1893.01   65.99
   0  -6  -3  384.86   16.80
   0  -6  -3  444.86   18.60
   0   6  -3  407.96   18.50
   0   6  -3  429.76   16.40
   0   6   3  426.36   18.90
   1  -6   3  345.77   16.40
  -1  -6  -3  353.26   16.30
  -1  -6  -3  370.16   18.80
  -1  -6  -3  374.06   20.30
  -1   6  -3  343.97   19.50
  -1   6  -3  341.97   14.60
  -1   6  -3  348.67   18.30
   1   6   3  338.97   18.70
  -2  -6  -3  560.84   26.40
   2  -6   3  459.65   23.90
   2  -6   3  511.15   23.90
  -2  -6  -3  492.95   27.80
  -2  -6  -3  449.36   34.90
   2  -6   3  441.66   25.90
  -2  -6  -3  516.95   32.40
  -2  -6  -3  509.35   26.60
  -2  -6  -3  516.45   34.10
  -2   6  -3  527.05   32.30
   2   6   3  470.55   24.10
  -2   6  -3  502.95   21.00
  -2   6  -3  502.95   28.10
   2   6   3  511.55   28.20
  -2   6  -3  456.45   28.10
  -2   6  -3  551.74   30.80
  -2   6  -3  479.65   35.90
  -3  -6  -3   71.39   15.30
   3  -6   3   75.19    9.80
  -3  -6  -3   78.89   12.80
  -3  -6  -3   41.00   18.30
  -3  -6  -3   86.89   14.80
  -3  -6  -3   61.39    9.20
  -3   6  -3   69.09   15.50
  -3   6  -3   65.69   14.20
  -3   6  -3   79.39   13.40
  -3   6  -3   96.19   15.00
  -3   6  -3   72.09   11.90
  -3   6  -3   63.49   10.70
  -3   6  -3   79.49   11.30
  -3   6  -3   75.99   13.00
   3   6   3   72.69    9.90
  -4  -6  -3  327.37   34.40
  -4  -6  -3  396.86   33.10
  -4  -6  -3  403.66   29.40
  -4  -6  -3  388.86   27.00
   4  -6   3  411.26   21.20
  -4   6  -3  354.06   25.00
  -4   6  -3  361.86   22.00
  -4   6  -3  401.96   29.50
  -5  -6  -3   70.09   11.20
  -5  -6  -3   50.59    9.60
  -5  -6  -3   67.79    9.40
   5  -6   3   65.79    6.00
  -6  -7   3  137.09   12.80
  -6  -7   3  120.19   12.70
  -6  -7   3  125.79   23.80
  -6   7   3  148.59   15.30
  -6   7   3  123.69   17.00
  -5  -7   3  439.16   34.50
  -5  -7   3  404.86   41.80
  -5  -7   3  446.06   28.80
  -5  -7   3  406.06   33.20
  -5  -7   3  454.95   30.50
  -5  -7   3  443.16   34.70
  -5  -7   3  480.85   31.20
  -5   7   3  466.05   30.00
  -5   7   3  479.45   44.20
  -5   7   3  442.86   40.80
  -5   7   3  505.55   32.20
  -5   7   3  426.06   26.80
  -4  -7   3  113.29   17.70
  -4  -7   3  146.49   21.30
  -4  -7   3  143.69   20.90
  -4  -7   3  146.19   20.30
   4  -7  -3  124.29    8.80
  -4  -7   3  128.09   20.50
  -4  -7   3  143.79   17.70
  -4  -7   3  121.89   17.30
  -4   7   3  143.79   16.30
  -4   7   3  142.39   16.90
  -4   7   3  144.29   24.50
  -3  -7   3  613.94   41.70
   3  -7  -3  571.94   25.50
  -3  -7   3  586.34   41.60
  -3  -7   3  494.95   36.00
   3  -7  -3  538.65   22.00
  -3  -7   3  583.04   38.60
  -3  -7   3  543.45   32.50
  -3   7   3  575.34   31.80
   3   7  -3  535.25   28.10
  -3   7   3  536.25   30.30
  -3   7   3  546.95   24.50
  -3   7   3  548.25   30.50
  -3   7   3  557.24   43.70
   2  -7  -3 2087.39   73.19
   2  -7  -3 2139.49   75.89
  -2   7   3 2106.39   81.49
   2   7  -3 2074.89   72.79
   1  -7  -3 2449.25   85.69
  -1   7   3 2561.84   87.79
  -1   7   3 2376.26   90.29
  -1   7   3 2390.96   83.49
   1   7  -3 2471.15   83.79
   1   7  -3 2319.57   84.59
   0  -7  -3  758.12   30.20
   0  -7  -3  816.42   31.60
   0  -7  -3  711.33   29.80
   0   7  -3  784.72   28.30
   0   7   3  794.42   31.30
   0   7  -3  740.23   30.60
  -1  -7  -3 3230.78  113.49
  -1  -7  -3 3293.07  117.79
   1  -7   3 3127.89  113.69
  -1  -7  -3 3225.68  115.99
   1   7   3 3216.58  116.99
  -1   7  -3 3278.17  118.09
  -1   7  -3 3228.98  116.59
  -1   7  -3 3303.67  111.69
  -2  -7  -3  445.56   24.40
  -2  -7  -3  398.06   32.70
  -2  -7  -3  418.86   29.10
  -2  -7  -3  430.96   25.50
   2  -7   3  333.17   29.60
   2  -7   3  430.96   20.10
   2  -7   3  435.26   21.30
  -2  -7  -3  438.86   31.20
  -2   7  -3  422.66   26.60
   2   7   3  441.16   25.90
  -2   7  -3  393.56   24.80
   2   7   3  399.66   21.50
  -2   7  -3  422.16   25.20
  -2   7  -3  444.56   18.80
  -3  -7  -3  167.78   13.30
  -3  -7  -3  166.28   16.80
   3  -7   3  184.88   14.10
  -3  -7  -3  184.38   18.20
  -3  -7  -3  166.28   19.30
  -3  -7  -3  166.78   21.20
  -3  -7  -3  145.89   27.30
  -3   7  -3  151.38   14.90
  -3   7  -3  158.88   16.70
  -3   7  -3  180.98   15.40
  -3   7  -3  155.78   22.20
   3   7   3  165.68   13.80
  -3   7  -3  168.38   16.40
  -3   7  -3  166.08   16.70
   3   7   3  173.48   13.10
  -4  -7  -3   55.39   12.50
   4  -7   3   55.89    8.50
  -4  -7  -3   46.20   10.50
  -4  -7  -3   47.30   13.80
  -4  -7  -3   16.70   16.50
  -4   7  -3   46.80   10.40
  -4   7  -3   46.60   13.20
  -4   7  -3   55.39    9.30
  -5  -7  -3  377.66   20.50
  -5  -7  -3  357.26   20.20
  -5  -7  -3  291.57   22.80
  -5  -7  -3  410.76   23.90
   5  -7   3  345.77   15.60
  -6  -8   3   41.90   10.50
  -6  -8   3   30.70    7.30
  -6  -8   3   27.50    6.50
  -6   8   3   54.09   10.70
  -6   8   3   24.30    8.30
  -5  -8   3  134.09   22.20
  -5  -8   3  126.79   16.00
  -5  -8   3  125.09   18.40
  -5  -8   3  106.89   18.90
  -5  -8   3  135.89   16.30
  -5  -8   3  120.09   26.50
  -5  -8   3  126.69   16.40
  -5   8   3  108.99   15.40
  -5   8   3  118.39   24.40
  -5   8   3  129.49   15.50
  -5   8   3  127.09   22.70
  -4  -8   3  600.24   36.30
  -4  -8   3  578.44   42.50
  -4  -8   3  511.95   38.40
   4  -8  -3  563.94   23.90
  -4  -8   3  546.15   34.90
  -4  -8   3  564.94   36.20
  -4  -8   3  601.74   41.20
  -4  -8   3  600.84   42.70
  -4   8   3  570.54   25.50
  -4   8   3  562.94   30.60
  -4   8   3  626.64   35.50
  -4   8   3  591.54   34.50
  -4   8   3  626.84   49.80
   3  -8  -3  658.23   28.10
  -3  -8   3  619.44   36.10
  -3  -8   3  620.64   41.60
  -3  -8   3  710.43   45.80
  -3  -8   3  710.43   42.90
   3  -8  -3  654.33   25.80
  -3  -8   3  582.94   37.70
  -3  -8   3  612.14   37.00
   3  -8  -3  679.73   29.50
  -3  -8   3  714.23   46.50
   3   8  -3  679.23   29.40
  -3   8   3  664.63   34.90
  -3   8   3  690.93   49.40
  -3   8   3  651.93   34.50
  -3   8   3  705.03   35.70
  -3   8   3  647.94   28.40
   2  -8  -3 1605.54   59.09
   2  -8  -3 1653.33   60.09
  -2   8   3 1636.74   65.89
   2   8  -3 1601.14   57.09
   1  -8  -3   20.30    4.40
  -1  -8   3   20.50    4.20
   1  -8  -3   13.10    3.00
  -1   8   3   14.60    3.90
   1   8  -3   13.40    3.30
   1   8  -3   16.10    2.40
  -1   8   3   15.40    6.10
   0  -8   3  902.91   34.40
   0  -8  -3  881.61   33.00
   0   8  -3  884.41   32.20
   0   8  -3  844.52   37.10
   0   8  -3  853.11   34.60
   0   8   3  903.51   35.50
  -1  -8  -3  290.67   16.30
  -1  -8  -3  274.37   16.70
   1  -8   3  265.87   14.30
  -1  -8  -3  290.47   17.40
   1  -8   3  258.77   15.20
  -1  -8  -3  286.17   13.90
   1   8   3  293.47   16.90
  -1   8  -3  274.87   17.30
  -1   8  -3  281.47   12.60
  -1   8  -3  287.37   16.30
   2  -8   3  684.43   29.00
  -2  -8  -3  681.03   38.90
   2  -8   3  614.04   31.60
   2  -8   3  667.33   29.80
  -2  -8  -3  657.83   40.60
  -2  -8  -3  618.44   42.10
  -2  -8  -3  750.72   34.20
  -2  -8  -3  676.53   29.30
  -2  -8  -3  720.23   34.90
  -2   8  -3  654.23   34.30
   2   8   3  657.33   30.40
  -2   8  -3  684.43   27.30
   2   8   3  656.03   35.10
  -2   8  -3  678.33   33.50
  -2   8  -3  680.53   33.30
  -2   8  -3  710.93   35.30
  -3  -8  -3  266.97   19.70
   3  -8   3  258.67   16.70
  -3  -8  -3  260.77   23.60
  -3  -8  -3  229.38   32.70
  -3  -8  -3  290.47   21.60
  -3  -8  -3  245.88   20.00
  -3  -8  -3  260.17   26.10
  -3   8  -3  259.47   20.70
   3   8   3  223.08   16.50
  -3   8  -3  239.88   26.60
  -3   8  -3  253.87   20.80
  -3   8  -3  229.98   19.10
  -3   8  -3  283.27   20.90
   3   8   3  256.57   16.30
  -4  -8  -3  170.48   21.60
  -4  -8  -3  191.78   18.50
   4  -8   3  183.18   13.50
  -4  -8  -3  128.79   23.70
  -4  -8  -3  187.08   20.20
  -4   8  -3  163.08   13.80
  -4   8  -3  161.08   16.70
  -5  -8  -3    0.90    6.70
  -5  -8  -3    2.40    5.30
  -5  -8  -3   -0.20    5.90
  -6  -9   3   60.19    9.20
  -6  -9   3   47.60    7.80
  -6   9   3   77.19   14.70
  -6   9   3   49.10   10.60
  -5  -9   3   61.99   24.70
  -5  -9   3   35.40   10.30
  -5  -9   3   20.80   12.50
  -5  -9   3   34.30    9.70
  -5  -9   3   30.30    9.30
  -5  -9   3   37.40   15.90
  -5  -9   3   21.30    8.80
  -5   9   3   22.80    8.60
  -5   9   3   21.20   12.70
  -5   9   3   18.60   10.30
   4  -9  -3  437.86   21.90
  -4  -9   3  466.05   35.80
  -4  -9   3  479.45   37.40
  -4  -9   3  474.25   31.20
  -4  -9   3  450.75   31.50
   4  -9  -3  486.75   20.30
  -4  -9   3  418.86   34.70
  -4  -9   3  459.15   37.10
  -4  -9   3  449.26   31.10
  -4   9   3  457.45   42.80
  -4   9   3  490.25   31.20
  -4   9   3  490.45   30.20
  -4   9   3  434.76   26.60
  -4   9   3  459.25   22.00
   3  -9  -3  481.35   22.60
  -3  -9   3  486.25   32.50
   3  -9  -3  521.45   24.60
  -3  -9   3  458.75   32.50
   3  -9  -3  499.35   20.50
  -3  -9   3  507.95   35.70
  -3  -9   3  461.45   35.40
  -3  -9   3  519.95   38.80
  -3  -9   3  539.05   38.70
  -3   9   3  520.75   29.50
   3   9  -3  478.85   23.60
  -3   9   3  526.95   30.30
  -3   9   3  514.95   23.40
  -3   9   3  492.85   29.10
  -3   9   3  492.05   42.00
   2  -9  -3  611.44   23.60
   2  -9  -3  621.04   26.10
  -2   9   3  597.64   31.10
   2   9  -3  603.04   23.40
   1  -9  -3 6008.40  221.58
   1  -9  -3 6589.54  222.08
  -1  -9   3 6409.56  222.38
  -1   9   3 6940.11  225.68
   1   9  -3 6781.22  220.28
  -1   9   3 6428.66  227.78
   1   9  -3 6221.18  220.98
   0  -9  -3  751.32   28.80
   0  -9   3  738.43   29.80
   0  -9  -3  737.33   29.40
   0   9   3  762.92   31.30
   0   9  -3  780.42   27.80
   0   9  -3  727.43   30.30
   0   9  -3  685.03   31.10
  -1  -9  -3   11.10    5.00
   1  -9   3   10.40    4.20
  -1  -9  -3    9.10    3.30
  -1  -9  -3   10.90    5.60
  -1  -9  -3    8.60    5.00
   1  -9   3   16.30    4.20
  -1   9  -3   12.00    4.30
  -1   9  -3   15.70    5.50
  -1   9  -3   13.90    3.00
   2  -9   3  253.47   15.30
  -2  -9  -3  255.97   24.90
  -2  -9  -3  216.38   26.20
  -2  -9  -3  262.67   15.10
   2  -9   3  287.57   18.80
  -2  -9  -3  291.27   18.80
   2  -9   3  246.38   15.80
  -2  -9  -3  285.07   24.30
  -2  -9  -3  287.17   20.20
  -2   9  -3  290.27   20.20
   2   9   3  272.67   16.90
  -2   9  -3  268.27   19.40
  -2   9  -3  271.57   19.00
  -2   9  -3  307.37   14.40
  -2   9  -3  273.27   18.80
   2   9   3  272.47   20.50
  -3  -9  -3   -6.30   13.70
  -3  -9  -3   12.60    8.50
   3  -9   3    5.80   11.10
   3  -9   3   12.00    5.40
  -3  -9  -3    6.00    5.60
  -3  -9  -3   11.10    9.00
  -3  -9  -3   10.80    9.50
   3   9   3   20.70    5.90
  -3   9  -3   17.90    8.30
  -3   9  -3   15.00    6.60
  -3   9  -3   10.10    6.50
  -3   9  -3   16.50    6.90
  -4  -9  -3   38.80   10.70
   4  -9   3   48.70    7.60
  -4  -9  -3   16.60   16.80
  -4  -9  -3   39.70    9.90
  -4  -9  -3   41.00   12.50
  -4   9  -3   35.60    7.20
  -4   9  -3   26.30    8.70
   5  -9   3  139.69    8.60
  -5  -9  -3  131.89   16.50
  -5  -9  -3  138.39   14.80
  -5  -9  -3  186.78   17.50
  -6 -10   3   14.00    6.20
  -6 -10   3    9.30    5.60
  -6  10   3   13.40    6.20
  -6  10   3   37.30   17.70
  -6  10   3   31.40   13.30
  -5 -10   3  263.37   27.60
  -5 -10   3  248.48   25.40
  -5 -10   3  308.97   45.80
   5 -10  -3  276.07   13.90
  -5 -10   3  276.77   22.80
  -5 -10   3  251.57   21.50
  -5 -10   3  370.36   41.20
  -5 -10   3  281.07   22.10
  -5  10   3  256.57   22.20
  -5  10   3  260.37   30.80
  -5  10   3  257.27   33.20
  -5  10   3  340.87   29.10
  -4 -10   3  480.15   31.30
  -4 -10   3  485.95   37.90
  -4 -10   3  421.96   30.80
  -4 -10   3  492.05   37.90
  -4 -10   3  464.15   35.50
  -4 -10   3  438.66   36.00
  -4 -10   3  433.76   31.50
  -4  10   3  471.35   30.90
  -4  10   3  493.45   32.10
  -4  10   3  494.55   44.60
  -4  10   3  471.85   29.90
  -4  10   3  483.95   22.70
   3 -10  -3  299.07   13.90
  -3 -10   3  293.27   24.40
  -3 -10   3  303.87   29.10
   3 -10  -3  301.37   17.90
   3 -10  -3  292.37   16.00
  -3 -10   3  297.97   26.60
  -3 -10   3  325.87   29.00
  -3 -10   3  272.87   27.70
  -3 -10   3  275.97   31.40
  -3  10   3  311.97   22.60
   3  10  -3  292.97   13.80
  -3  10   3  304.37   21.90
  -3  10   3  313.17   22.40
  -3  10   3  280.77   16.30
   3  10  -3  273.37   16.60
  -2 -10   3 2417.36  102.79
   2 -10  -3 2274.97   81.59
  -2 -10   3 2349.06  104.59
  -2 -10   3 2336.47   99.79
  -2  10   3 2310.57   91.19
  -2  10   3 2404.06   90.99
  -2  10   3 2273.57   84.89
   2  10  -3 2309.57   81.49
   1 -10  -3 1758.02   63.69
   1 -10  -3 1722.13   62.19
  -1 -10   3 1718.43   63.89
  -1  10   3 1814.92   67.19
   1  10  -3 1771.02   61.59
  -1  10   3 1695.23   68.99
   0 -10  -3    5.00    3.50
   0 -10   3    5.40    3.40
   0 -10  -3   10.50    3.30
   0  10   3    0.90    2.60
   0  10  -3    3.50    3.40
   0  10  -3   10.30    5.30
   0  10  -3    4.40    2.00
  -1 -10  -3  568.14   23.60
  -1 -10  -3  542.55   27.30
  -1 -10  -3  600.74   27.00
  -1 -10  -3  612.94   36.10
   1 -10   3  561.34   25.70
   1 -10   3  555.14   24.50
  -1  10  -3  559.74   28.00
  -1  10  -3  541.15   26.70
   1  10   3  555.94   27.50
  -1  10  -3  550.74   29.30
   1  10   3  542.35   25.30
  -2 -10  -3  198.58   16.30
  -2 -10  -3  147.29   23.10
  -2 -10  -3  188.18   12.40
  -2 -10  -3  181.88   17.40
  -2 -10  -3  178.68   20.40
   2 -10   3  198.98   13.40
   2 -10   3  195.98   13.10
   2 -10   3  200.58   15.70
  -2  10  -3  203.18   16.70
  -2  10  -3  188.28   16.20
  -2  10  -3  198.48   15.90
   2  10   3  191.28   17.50
  -2  10  -3  185.68   11.90
   2  10   3  215.38   14.60
  -2  10  -3  216.88   16.60
  -3 -10  -3   18.40    9.10
  -3 -10  -3    2.50    7.00
   3 -10   3   13.60   10.70
   3 -10   3   11.30    5.00
  -3 -10  -3   -3.40   13.30
  -3 -10  -3    4.50    5.60
   3  10   3   17.80    5.90
  -3  10  -3    8.10    5.60
  -3  10  -3    3.40    6.80
  -3  10  -3   13.90    7.10
  -3  10  -3    6.70    5.80
  -4 -10  -3   32.80    9.20
   4 -10   3   38.60    6.90
  -4 -10  -3   36.00   10.60
  -4 -10  -3   29.50   11.00
  -4 -10  -3   14.60   16.20
  -4  10  -3   34.40    7.50
  -5 -10  -3   69.29   11.10
  -5 -10  -3   89.19   10.50
  -6 -11   3   31.00    7.20
  -6 -11   3   21.80    6.90
  -6  11   3   55.89   12.10
  -6  11   3   34.60    8.40
  -6  11   3   46.20   12.60
   5 -11  -3  146.29    9.80
  -5 -11   3  141.49   17.10
  -5 -11   3  174.48   17.90
  -5 -11   3  129.49   15.70
  -5 -11   3  155.88   24.50
  -5 -11   3  175.88   30.90
  -5 -11   3  147.29   22.00
  -5  11   3  140.89   25.10
  -5  11   3  219.48   27.60
  -5  11   3  152.58   23.70
  -5  11   3  180.28   19.60
  -4 -11   3  206.68   21.70
  -4 -11   3  213.78   25.80
  -4 -11   3  208.18   25.70
   4 -11  -3  222.38   12.10
  -4 -11   3  212.58   26.80
  -4 -11   3  195.78   21.30
  -4 -11   3  204.28   20.40
  -4 -11   3  201.68   23.60
  -4  11   3  218.58   20.60
  -4  11   3  205.08   29.40
  -4  11   3  212.28   13.80
  -4  11   3  232.18   24.40
  -4  11   3  234.78   21.70
  -3 -11   3  147.19   21.10
  -3 -11   3  168.58   21.20
   3 -11  -3  158.98   11.50
  -3 -11   3  148.29   20.60
   3 -11  -3  156.98   13.30
  -3 -11   3  163.58   20.40
   3 -11  -3  170.68    9.50
  -3 -11   3  162.08   19.10
  -3 -11   3  157.38   22.40
  -3 -11   3  155.38   21.80
   3  11  -3  157.78   12.60
  -3  11   3  155.38   16.20
  -3  11   3  138.49   16.40
  -3  11   3  152.08   17.80
  -3  11   3  160.98   11.90
   3  11  -3  164.68   10.00
   2 -11  -3 1989.20   70.09
  -2 -11   3 2073.59   90.79
   2 -11  -3 1939.01   73.29
  -2  11   3 1807.32   78.49
  -2  11   3 2161.08   94.59
  -2  11   3 1950.90   79.89
  -1 -11   3 1426.76   55.19
   1 -11  -3 1497.15   55.29
   1 -11  -3 1515.45   53.69
  -1  11   3 1499.05   60.99
  -1  11   3 1464.95   58.69
   1  11  -3 1470.45   52.79
   0 -11   3  388.06   18.50
   0 -11  -3  386.46   17.30
   0 -11  -3  377.86   17.90
   0  11  -3  367.96   20.70
   0  11  -3  397.26   16.50
   0  11  -3  394.06   19.10
   0  11   3  429.46   20.80
  -1 -11  -3  184.48   13.10
  -1 -11  -3  183.38   15.40
   1 -11   3  179.38   11.70
   1 -11   3  164.08   13.00
  -1 -11  -3  190.08   13.80
  -1 -11  -3  139.39   24.00
  -1 -11  -3  182.58   10.40
  -1  11  -3  162.88   17.20
  -1  11  -3  188.48    9.80
  -1  11  -3  158.38   13.90
  -1  11  -3  177.58   13.20
  -1  11  -3  171.58   16.40
   1  11   3  180.28   13.90
  -2 -11  -3   59.89   11.80
  -2 -11  -3   63.89   13.70
  -2 -11  -3   72.29   11.40
   2 -11   3   70.99   10.00
  -2 -11  -3   74.09    8.70
   2 -11   3   76.99    8.80
   2 -11   3   81.39   10.90
  -2 -11  -3   45.80   14.90
  -2  11  -3   72.09   11.40
  -2  11  -3   59.69   10.40
   2  11   3   60.59    8.90
  -2  11  -3   57.19   10.10
  -2  11  -3   72.09    8.20
   2  11   3   51.49   10.70
   3 -11   3  123.89   15.40
  -3 -11  -3  158.08   21.00
  -3 -11  -3  170.68   27.40
   3 -11   3  151.68   12.80
  -3 -11  -3  141.59   12.60
  -3 -11  -3  150.78   19.10
  -3  11  -3  153.88   15.80
  -3  11  -3  148.49   14.50
  -3  11  -3  146.29   15.40
   3  11   3  174.38   13.20
  -4 -11  -3   11.00    8.00
  -4 -11  -3    5.50    6.70
  -4 -11  -3   -2.70   13.70
   4 -11   3    3.90    4.00
   4 -11   3    1.70    3.90
  -4 -11  -3    4.90    6.80
  -4  11  -3    0.40    4.60
   4  11   3    4.40    6.80
  -6  12   3  144.19   18.80
  -6  12   3  148.39   15.40
  -5 -12   3  137.89   29.00
   5 -12  -3  130.09    8.70
  -5 -12   3  130.99   15.90
  -5 -12   3  119.49   15.60
  -5 -12   3  128.79   24.00
  -5 -12   3  124.49   14.70
  -5 -12   3  149.49   21.30
  -5 -12   3  141.59   28.70
  -5  12   3  122.79   23.20
  -5  12   3  125.09   21.50
  -5  12   3  135.89   19.30
  -5  12   3  128.59   19.80
  -4 -12   3  341.57   31.60
  -4 -12   3  353.96   32.90
  -4 -12   3  335.77   27.60
   4 -12  -3  351.56   16.90
  -4 -12   3  373.96   35.00
  -4 -12   3  351.36   27.80
  -4 -12   3  412.96   39.10
  -4 -12   3  348.07   25.90
  -4  12   3  365.56   19.20
  -4  12   3  397.26   39.70
  -4  12   3  384.86   31.10
  -4  12   3  348.67   26.90
  -4  12   3  341.57   25.80
  -3 -12   3   56.79   14.80
  -3 -12   3   67.19   15.80
   3 -12  -3   49.90    8.80
  -3 -12   3   61.69   13.70
  -3 -12   3   65.19   14.90
  -3 -12   3   54.39   13.30
  -3 -12   3   65.09   15.90
   3 -12  -3   63.49    6.50
   3  12  -3   49.00    7.90
  -3  12   3   68.19    8.60
  -3  12   3   46.90   11.60
  -3  12   3   54.19   12.00
   3  12  -3   58.99    6.60
  -2 -12   3 1052.99   58.69
   2 -12  -3  971.40   42.10
  -2 -12   3 1146.09   63.39
  -2 -12   3 1093.69   58.99
  -2  12   3 1098.59   48.00
  -2  12   3 1007.60   48.30
  -2  12   3 1009.20   48.20
   2  12  -3 1051.29   39.10
  -2  12   3 1009.20   42.40
  -1 -12   3   83.59   20.50
  -1 -12   3  127.79   18.60
   1 -12  -3  121.39    9.50
   1 -12  -3  120.59    8.10
  -1  12   3  128.39   11.50
  -1  12   3  112.59    9.80
  -1  12   3  117.89   12.60
   0 -12  -3  815.62   31.20
   0 -12   3  809.62   32.60
   0 -12  -3  784.02   33.70
   0 -12  -3  870.41   45.20
   0 -12   3  815.02   32.80
   0 -12   3  886.61   52.49
   0 -12  -3  801.72   32.10
   0  12   3  833.92   41.10
   0  12  -3  752.62   33.40
   0  12  -3  710.83   34.30
   0  12   3  737.13   32.70
  -1 -12  -3  124.39   15.10
  -1 -12  -3  128.49   21.00
   1 -12   3  128.19    9.00
   1 -12   3  145.09   10.60
   1 -12   3  150.48   10.40
  -1 -12  -3  192.38   18.90
  -1 -12  -3  138.59   11.70
  -1 -12  -3  140.59   13.10
   1 -12   3  147.29   11.80
   1 -12   3  135.69   43.40
  -1 -12  -3  156.48    9.50
  -1 -12  -3  150.98   19.50
  -1  12  -3  150.28   18.30
   1  12   3  120.29   11.40
  -1  12  -3  170.88   18.40
  -1  12  -3  168.88   15.90
  -1  12  -3  146.39    9.00
  -1  12  -3  158.78   12.60
   1  12   3  146.89   13.20
  -2 -12  -3  733.13   46.80
   2 -12   3  803.92   33.60
  -2 -12  -3  767.02   32.60
   2 -12   3  785.62   33.30
  -2 -12  -3  776.42   45.00
  -2  12  -3  789.52   37.70
  -2  12  -3  805.62   39.40
   2  12   3  654.63   38.40
  -2  12  -3  819.02   38.10
  -3 -12  -3   39.90   12.50
   3 -12   3   35.30    6.90
  -3 -12  -3   52.29   17.60
  -3 -12  -3   28.50   11.00
  -3 -12  -3   39.20    7.80
  -3  12  -3   34.50    9.80
   3  12   3   36.10    7.80
  -3  12  -3   35.80    8.10
   4 -12   3   27.60    5.20
  -4 -12  -3   19.10    8.70
  -4 -12  -3   24.80   15.60
  -4 -12  -3   24.30   12.00
   4 -12   3   24.40    5.40
  -4 -12  -3   21.70    9.20
  -4  12  -3   16.60    5.80
  -6  13   3   89.89   12.70
  -5 -13   3   33.30   12.30
  -5 -13   3   25.80   24.00
  -5 -13   3   29.50    9.50
  -5 -13   3   26.60    9.00
  -5 -13   3   20.80   22.70
   5 -13  -3   25.60    4.60
  -5 -13   3   50.69   28.50
  -5  13   3    4.60   12.80
  -5  13   3   24.30   12.60
  -5  13   3   21.70   10.60
  -5  13   3   29.20   13.20
   4 -13  -3   13.90    4.20
  -4 -13   3   66.79   22.80
  -4 -13   3   15.50    9.70
  -4 -13   3   12.00    9.10
  -4 -13   3   29.10   15.30
  -4 -13   3   21.60    9.30
  -4 -13   3   13.10   11.10
  -4 -13   3   38.50   16.20
  -4  13   3    3.80   11.60
  -4  13   3   16.00    5.20
  -4  13   3    9.40   10.60
  -4  13   3   28.90   11.50
  -4  13   3   17.20   12.20
   3 -13  -3  574.14   23.30
  -3 -13   3  583.14   44.10
  -3 -13   3  530.45   36.50
  -3 -13   3  596.54   48.60
  -3 -13   3  558.54   43.30
  -3 -13   3  571.04   41.70
   3 -13  -3  566.74   28.10
  -3 -13   3  536.35   34.90
  -3  13   3  568.64   26.50
   3  13  -3  505.75   27.00
  -3  13   3  571.14   34.20
  -3  13   3  469.65   32.60
  -3  13   3  577.44   34.10
  -2 -13   3  390.16   39.80
  -2 -13   3  436.66   38.30
  -2 -13   3  455.65   34.90
   2 -13  -3  407.46   23.70
   2 -13  -3  418.56   21.50
   2 -13  -3  419.96   18.40
  -2  13   3  400.66   20.30
  -2  13   3  439.26   22.10
  -2  13   3  422.56   26.70
  -2  13   3  414.56   28.20
   2  13  -3  446.76   18.70
  -2  13   3  451.05   26.20
   1 -13  -3  452.95   19.80
   1 -13  -3  453.25   21.40
  -1 -13   3  445.56   33.90
  -1 -13   3  538.25   36.60
   1 -13  -3  446.16   23.30
  -1 -13   3  429.56   20.00
  -1 -13   3  448.46   41.20
   1  13  -3  470.55   19.30
  -1  13   3  459.95   25.90
  -1  13   3  457.95   26.50
  -1  13   3  452.05   23.60
   0 -13  -3  154.08    9.80
   0 -13   3  199.38   22.00
   0 -13   3  190.68   23.90
   0 -13   3  148.69   10.90
   0 -13   3  154.68   11.20
   0 -13  -3  136.09   11.20
   0 -13  -3  163.58   13.40
   0 -13  -3  158.58   12.90
   0 -13  -3  202.88   18.50
   0  13   3  176.38   13.50
   0  13  -3  155.48   13.80
   0  13  -3  161.88    9.30
   0  13  -3  139.19   14.90
  -1 -13  -3  129.39   21.60
   1 -13   3  142.49   10.50
  -1 -13  -3  136.59   18.70
  -1 -13  -3  181.68   18.90
   1 -13   3  139.19    9.00
   1 -13   3  144.89   11.80
  -1 -13  -3  154.68    9.60
   1 -13   3  147.69   10.90
  -1 -13  -3  131.39   11.50
   1  13   3  148.69   13.60
  -1  13  -3  159.98   16.50
  -1  13  -3  149.19   13.90
  -1  13  -3  183.48   18.40
  -1  13  -3  127.19   12.30
   1  13   3  141.69   12.20
  -1  13  -3  149.49    9.40
  -2 -13  -3  983.60   40.50
   2 -13   3 1079.49   41.70
   2 -13   3 1022.70   41.50
  -2 -13  -3  968.40   55.49
  -2 -13  -3 1019.40   54.49
  -2 -13  -3 1020.40   52.49
   2 -13   3  977.40   43.00
  -2  13  -3  995.90   41.70
  -2  13  -3 1030.50   46.30
  -2  13  -3 1044.40   47.60
  -2  13  -3 1015.70   46.10
   2  13   3  967.60   42.10
   3 -13   3   98.69    8.90
  -3 -13  -3   74.79   10.20
  -3 -13  -3   85.19   19.40
  -3 -13  -3  109.39   17.50
  -3 -13  -3  103.79   27.40
   3 -13   3   93.99   12.10
  -3  13  -3   92.29   13.90
   3  13   3  105.09   10.80
  -4 -13  -3   33.30   10.70
  -4 -13  -3   26.90    8.10
   4 -13   3   28.80    5.70
   4 -13   3   35.50    5.40
  -4 -13  -3   34.60   15.90
  -4 -13  -3   15.30    9.60
  -4  13  -3   30.10    6.50
  -6  14   3   53.49    8.90
  -5 -14   3   78.99   16.10
  -5 -14   3   80.49   12.40
   5 -14  -3   72.29    6.80
  -5 -14   3   58.79   10.40
  -5 -14   3   86.79   23.10
  -5 -14   3   73.29   14.30
  -5 -14   3   71.39   32.50
  -5 -14   3   61.79   19.30
  -5  14   3   75.29   16.50
  -5  14   3   45.50   14.30
  -5  14   3   39.00   16.30
  -5  14   3   70.59   18.10
  -4 -14   3  429.06   40.30
  -4 -14   3  516.45   48.70
  -4 -14   3  463.55   32.60
  -4 -14   3  454.05   32.40
   4 -14  -3  479.15   21.20
  -4 -14   3  516.95   39.80
  -4 -14   3  570.44   47.30
  -4  14   3  409.76   31.50
  -4  14   3  498.55   23.70
  -4  14   3  450.05   32.90
  -4  14   3  504.05   44.60
  -4  14   3  515.55   33.70
  -3 -14   3  177.08   24.30
   3 -14  -3  193.58   11.10
  -3 -14   3  177.98   24.60
  -3 -14   3  167.28   27.50
  -3 -14   3  211.28   24.90
  -3 -14   3  197.18   21.40
  -3 -14   3  276.27   40.10
   3  14  -3  158.98   16.50
  -3  14   3  150.38   22.80
  -3  14   3  205.88   20.10
  -3  14   3  198.98   19.80
  -3  14   3  192.18   13.80
  -2 -14   3   71.89   19.10
   2 -14  -3   78.79   11.20
  -2 -14   3   78.09   20.80
   2 -14  -3   97.79    9.80
  -2 -14   3   82.19   16.20
   2 -14  -3   85.89    7.20
  -2  14   3   84.69   12.80
  -2  14   3  115.89   10.90
   2  14  -3  101.89    7.70
  -2  14   3   88.49    9.50
  -2  14   3   92.89   12.70
  -1 -14   3  165.48   22.40
   1 -14  -3  170.18   11.40
  -1 -14   3  160.88   10.70
   1 -14  -3  152.48   14.90
   1 -14  -3  171.38   10.10
  -1  14   3  161.78   15.50
  -1  14   3  154.98   14.50
  -1  14   3  172.68   11.90
   1  14  -3  155.58    9.30
   0 -14   3  245.98   26.20
   0 -14  -3  225.48   13.00
   0 -14   3  231.38   27.80
   0 -14  -3  204.28   14.40
   0 -14  -3  190.58   15.20
   0 -14  -3  187.88   11.60
   0 -14   3  207.08   12.90
   0 -14  -3  242.78   21.10
   0  14   3  202.78   13.70
   0  14  -3  204.18   11.30
   0  14   3  217.98   16.20
  -1 -14  -3  854.71   45.40
   1 -14   3  871.41   61.49
   1 -14   3  849.72   34.50
   1 -14   3  859.31   35.80
  -1 -14  -3  827.42   35.90
   1 -14   3  843.12   35.50
  -1 -14  -3  836.22   33.30
   1 -14   3  811.22   32.50
  -1 -14  -3  872.91   49.50
  -1 -14  -3  773.12   47.90
  -1  14  -3  863.51   38.00
  -1  14  -3  829.52   38.90
   1  14   3  899.51   41.40
   1  14   3  848.52   36.00
  -1  14  -3  837.82   42.80
  -1  14  -3  858.01   33.30
  -1  14  -3  863.31   40.30
  -2 -14  -3   65.59    8.50
  -2 -14  -3   88.89   16.30
  -2 -14  -3   58.59   16.00
   2 -14   3   90.69    9.80
   2 -14   3   90.59   11.30
  -2  14  -3   87.99   12.30
  -2  14  -3   74.69   11.50
   2  14   3   71.99    9.50
  -3 -14  -3   35.80   12.00
  -3 -14  -3   26.30    8.20
   3 -14   3   39.30   10.50
  -3 -14  -3   42.70   16.00
  -3 -14  -3   31.50   12.50
   3 -14   3   48.70    7.70
  -3 -14  -3   35.60   11.00
   3 -14   3   35.60    5.70
  -3  14  -3   45.30   11.50
   3  14   3   43.80    7.70
  -3  14  -3   38.20    8.70
  -4 -14  -3   27.10    8.30
  -4 -14  -3   34.70   10.90
  -4 -14  -3   27.30    9.30
   4 -14   3   37.70    5.30
  -4 -14  -3   31.60   15.60
   4  14   3   30.60    8.30
  -4  14  -3   30.60    8.50
  -5 -15   3   25.40    8.70
  -5 -15   3   17.10   14.50
  -5 -15   3  -12.00   21.20
  -5 -15   3   23.30    8.50
   5 -15  -3   22.10    4.50
  -5  15   3    0.90   10.20
  -5  15   3   23.20    9.60
  -5  15   3   15.60   12.80
  -4 -15   3   15.20   10.50
  -4 -15   3   34.80   22.60
  -4 -15   3   17.10   12.80
   4 -15  -3   22.00    4.70
  -4 -15   3   26.20   10.60
  -4 -15   3   50.39   27.50
  -4  15   3   -1.90   15.30
  -4  15   3   27.20    7.90
  -4  15   3   29.40   11.30
  -4  15   3   21.40   13.40
  -3 -15   3  324.37   27.30
  -3 -15   3  277.57   37.60
  -3 -15   3  342.87   32.40
  -3 -15   3  322.37   32.30
   3 -15  -3  345.07   16.40
  -3 -15   3  283.97   41.90
   3 -15  -3  331.47   30.00
  -3  15   3  360.16   25.70
  -3  15   3  362.96   19.70
  -3  15   3  365.16   26.60
  -3  15   3  298.17   25.40
   2 -15  -3  493.05   26.50
   2 -15  -3  538.45   22.60
  -2 -15   3  538.35   38.20
  -2 -15   3  472.95   47.80
  -2 -15   3  526.75   38.80
   2 -15  -3  502.75   26.90
  -2 -15   3  548.95   42.50
  -2  15   3  509.75   24.30
  -2  15   3  497.75   31.40
  -2  15   3  583.74   26.40
   2  15  -3  565.14   23.30
  -2  15   3  543.45   29.90
  -1 -15   3  101.99    8.80
   1 -15  -3  109.69   11.60
   1 -15  -3  109.99    8.40
   1 -15  -3  118.59    9.60
  -1 -15   3  137.59   18.70
  -1 -15   3   84.89   17.10
  -1  15   3   99.49    9.80
  -1  15   3   99.29   13.10
  -1  15   3  103.19   11.90
  -1  15   3   79.99   12.70
   1  15  -3   95.29    7.60
   0 -15  -3  211.08   14.70
   0 -15   3  204.18   13.10
   0 -15  -3  185.88   12.30
   0 -15   3  203.08   28.30
   0 -15  -3  218.38   13.10
   0 -15   3  254.87   28.30
   0 -15  -3  235.38   21.20
   0  15   3  198.28   13.80
   0  15   3  221.68   17.30
   0  15   3  225.48   18.50
   0  15  -3  207.68   11.90
   1 -15   3  195.58   30.60
   1 -15   3  213.58   12.90
  -1 -15  -3  213.38   22.40
   1 -15   3  211.88   14.10
  -1 -15  -3  166.38   24.80
  -1 -15  -3  212.88   13.80
  -1 -15  -3  215.58   16.00
   1 -15   3  201.78   11.40
  -1 -15  -3  228.28   22.40
  -1  15  -3  197.98   15.90
   1  15   3  201.08   17.70
  -1  15  -3  243.78   22.70
   1  15   3  213.88   14.50
  -1  15  -3  200.38   17.20
  -1  15  -3  172.18   14.70
  -1  15  -3  229.78   19.00
  -2 -15  -3  271.97   16.40
   2 -15   3  305.77   16.80
   2 -15   3  301.97   18.70
  -2 -15  -3  281.17   28.60
  -2 -15  -3  324.27   26.70
   2 -15   3  279.77   15.30
  -2 -15  -3  284.87   26.30
  -2  15  -3  352.26   22.10
   2  15   3  285.77   17.90
  -3 -15  -3   16.90   14.40
  -3 -15  -3   13.90    9.40
   3 -15   3   14.20    8.00
  -3 -15  -3    7.40    8.40
   3 -15   3    8.10    4.30
  -3 -15  -3    3.20    7.10
  -3 -15  -3   14.70    8.90
   3 -15   3    9.00    4.30
  -3  15  -3   10.00   10.20
   3  15   3    8.10    5.40
  -3  15  -3    1.70    5.20
  -4 -15  -3   40.40   10.60
   4 -15   3   32.20    5.40
  -4 -15  -3   40.90   15.20
  -4 -15  -3   27.60    7.90
  -4 -15  -3   32.70    8.90
   4 -15   3   29.00    6.40
   4  15   3   31.00    7.60
  -4  15  -3   34.50    6.00
  -5 -16   3  262.17   24.10
  -5 -16   3  209.88   19.90
  -5 -16   3  238.18   18.80
  -5 -16   3  235.58   27.70
  -5 -16   3  229.38   38.40
  -5  16   3  222.58   26.70
  -5  16   3  215.98   23.90
  -4 -16   3   40.00   11.60
  -4 -16   3   24.70   23.30
  -4 -16   3   37.00   21.10
  -4 -16   3   49.00   12.50
  -4 -16   3   45.90   14.40
   4 -16  -3   47.50    6.30
  -4  16   3   43.60   14.30
  -4  16   3   26.90   11.30
  -4  16   3   45.00    7.60
  -4  16   3   24.60   11.40
  -4  16   3   66.79   14.20
  -3 -16   3  605.24   44.30
   3 -16  -3  566.04   31.30
  -3 -16   3  545.55   48.40
  -3 -16   3  597.64   38.00
   3 -16  -3  590.04   25.30
  -3 -16   3  615.04   46.30
  -3 -16   3  684.13   62.29
  -3  16   3  609.44   48.20
  -3  16   3  584.04   35.00
  -3  16   3  572.04   28.40
  -3  16   3  623.94   34.90
  -3  16   3  583.34   36.20
   2 -16  -3   76.79    7.40
   2 -16  -3   81.19   11.00
  -2 -16   3   86.89   17.50
   2 -16  -3   87.49    9.90
  -2 -16   3   93.59   28.60
  -2  16   3   65.19   12.90
  -2  16   3  113.09   13.80
  -2  16   3   99.99   11.10
   2  16  -3  103.89    9.40
  -2  16   3   79.89   15.50
   1 -16  -3  598.44   25.00
  -1 -16   3  551.44   24.60
   1 -16  -3  568.44   24.00
  -1 -16   3  518.55   39.40
   1 -16  -3  576.34   25.90
   1 -16  -3  559.94   27.70
  -1 -16   3  651.33   44.60
  -1 -16   3  578.74   43.00
  -1  16   3  579.84   28.60
  -1  16   3  561.44   32.70
  -1  16   3  585.94   26.60
   1  16  -3  594.84   24.60
  -1  16   3  610.54   34.10
   0 -16   3   67.99   17.60
   0 -16  -3   84.89   12.40
   0 -16  -3   68.99    8.30
   0 -16  -3   60.19    8.80
   0 -16   3   54.49   16.80
   0 -16   3   66.29    8.00
   0  16   3   53.99   11.20
   0  16  -3   52.69   12.40
   0  16  -3   58.19    6.70
   0  16   3   57.29    8.30
   0  16   3   39.20    9.50
   1 -16   3  152.18   10.40
   1 -16   3  165.78   12.70
  -1 -16  -3  161.78   20.70
   1 -16   3  169.68   27.80
  -1 -16  -3  172.78   12.90
  -1 -16  -3  184.28   20.30
  -1 -16  -3  141.99   23.60
   1 -16   3  166.88   11.50
  -1  16  -3  188.88   18.20
  -1  16  -3  175.08   12.40
  -1  16  -3  198.58   22.80
   2 -16   3  212.38   12.20
   2 -16   3  213.88   13.80
  -2 -16  -3  170.18   23.90
  -2 -16  -3  182.38   22.20
  -2 -16  -3  207.08   22.40
   2 -16   3  184.68   14.80
  -2  16  -3  215.98   17.60
   2  16   3  198.48   14.50
   3 -16   3  197.08   13.10
  -3 -16  -3  172.28   22.00
  -3 -16  -3  191.38   28.30
  -3 -16  -3  211.98   20.50
   3 -16   3  166.88   16.20
  -3 -16  -3  183.08   22.30
  -3  16  -3  169.48   15.20
   3  16   3  195.38   14.50
  -4 -16  -3   47.40    8.80
  -4 -16  -3   60.79   11.40
  -4 -16  -3   54.59   15.20
   4 -16   3   59.99    6.60
  -4 -16  -3   46.70    9.80
   4 -16   3   54.49    6.10
  -4  16  -3   54.99    8.00
  -5 -17   3  166.48   19.40
  -5 -17   3  134.69   14.80
   5 -17  -3  142.19    8.90
  -5 -17   3  135.19   26.30
  -5  17   3  124.19   19.70
  -5  17   3  120.99   17.50
  -4 -17   3   44.40   12.90
   4 -17  -3   65.69    7.00
  -4 -17   3    6.70   20.40
  -4 -17   3   64.59   16.00
  -4 -17   3   52.29   12.40
  -4 -17   3   40.80   17.20
  -4 -17   3   97.49   29.70
  -4  17   3   64.79    8.30
  -4  17   3   57.79   13.90
  -4  17   3   46.90   10.60
  -4  17   3   54.69   16.40
  -3 -17   3  342.87   33.00
   3 -17  -3  301.47   22.30
   3 -17  -3  324.27   16.40
  -3 -17   3  436.46   41.70
  -3 -17   3  304.67   27.20
  -3 -17   3  276.27   45.60
  -3 -17   3  311.17   36.20
  -3  17   3  352.16   37.50
  -3  17   3  320.57   19.30
  -3  17   3  328.67   26.20
  -3  17   3  340.47   24.00
  -2 -17   3  533.25   41.00
  -2 -17   3  462.95   43.80
  -2 -17   3  488.35   39.70
  -2 -17   3  516.25   39.00
   2 -17  -3  509.25   22.40
  -2  17   3  509.25   24.40
  -2  17   3  521.25   32.60
  -2  17   3  514.35   26.00
  -1 -17   3  170.88   22.90
   1 -17  -3  170.58   13.90
  -1 -17   3  154.48   11.00
   1 -17  -3  167.18   11.20
  -1 -17   3  182.38   24.30
  -1  17   3  151.48   16.70
  -1  17   3  156.08   14.40
   1  17  -3  176.58   11.40
  -1  17   3  162.68   12.80
  -1  17   3  163.48   19.20
   0 -17  -3  189.18   20.30
   0 -17  -3  188.38   12.60
   0 -17  -3  179.38   25.10
   0 -17   3  185.58   28.00
   0 -17   3  144.19   24.30
   0 -17   3  169.18   28.70
   0  17   3  179.88   18.50
   0  17   3  177.08   18.10
   0  17  -3  166.18   19.70
   0  17   3  185.28   14.60
   0  17  -3  162.68   11.70
   1 -17   3  246.88   15.90
  -1 -17  -3  240.78   15.90
   1 -17   3  244.28   14.50
   1 -17   3  281.87   32.40
  -1 -17  -3  254.47   24.60
  -1 -17  -3  267.27   24.40
   1 -17   3  242.78   13.50
  -1  17  -3  265.27   20.90
  -1  17  -3  248.28   26.30
   1  17   3  271.67   16.70
  -2 -17  -3  114.89   18.40
  -2 -17  -3   82.59   17.50
   2 -17   3  107.29    8.70
   2 -17   3  100.49    9.70
  -2 -17  -3   77.49   17.70
   2 -17   3  117.49   11.60
   2  17   3  109.69   11.30
  -2  17  -3   96.69   13.00
   3 -17   3   35.30    6.20
  -3 -17  -3   21.00    9.80
   3 -17   3   29.70    5.50
  -3 -17  -3   28.60   10.60
   3 -17   3   41.90    9.40
  -3 -17  -3   45.00   16.40
  -3 -17  -3   35.30   10.60
  -3  17  -3   37.80    8.20
   3  17   3   50.29    7.80
  -4 -17  -3   40.00   12.70
  -4 -17  -3   41.90    9.30
   4 -17   3   46.40    5.70
  -4 -17  -3   50.19   10.20
   4 -17   3   35.60    5.00
  -4  17  -3   37.50    6.00
  -5 -18   3  372.86   26.60
   5 -18  -3  334.67   15.00
  -5 -18   3  338.97   35.70
  -5 -18   3  323.77   20.50
  -5  18   3  300.27   25.10
  -5  18   3  269.07   26.80
  -4 -18   3   50.99   14.50
  -4 -18   3   54.59   28.10
  -4 -18   3   -0.80   19.10
  -4 -18   3   37.40   10.80
  -4 -18   3   21.00   20.00
  -4 -18   3   44.40   13.70
  -4  18   3   52.59   13.30
  -4  18   3   42.20    6.80
  -4  18   3   42.30   14.20
  -3 -18   3  283.57   33.50
   3 -18  -3  349.07   17.50
  -3 -18   3  451.75   45.70
  -3 -18   3  340.67   28.60
  -3 -18   3  396.16   34.80
   3 -18  -3  329.47   23.10
  -3  18   3  369.26   28.30
  -3  18   3  339.87   20.30
  -3  18   3  402.56   39.00
  -3  18   3  355.06   24.50
   2 -18  -3   57.59    9.30
  -2 -18   3   27.50   15.60
   2 -18  -3   53.29    7.90
  -2 -18   3   66.99   19.70
  -2 -18   3   49.80   15.80
  -2 -18   3   48.80   13.40
  -2  18   3   44.40   11.10
  -2  18   3   52.49    8.30
  -2  18   3   42.80    8.40
  -1 -18   3   49.40    6.80
   1 -18  -3   57.49    7.50
   1 -18  -3   53.49    8.80
  -1 -18   3    9.50   23.00
  -1 -18   3   58.09   18.10
  -1 -18   3   47.90   14.50
   1 -18  -3   42.30    7.60
   1  18  -3   52.29   12.30
  -1  18   3   49.80    8.00
  -1  18   3   50.59   11.30
  -1  18   3   57.69   10.80
   0 -18  -3  150.68   11.90
   0 -18   3  119.79   25.20
   0 -18  -3  151.88   13.00
   0 -18  -3  158.18   18.70
   0 -18   3  145.99   11.30
   0 -18   3  134.69   26.50
   0 -18   3  173.98   23.50
   0  18   3  157.58   12.80
   0  18   3  154.88   16.70
   0  18  -3  164.58   20.00
  -1 -18  -3  705.83   47.00
   1 -18   3  833.62   35.10
  -1 -18  -3  749.42   48.00
   1 -18   3  805.72   33.90
  -1 -18  -3  797.72   35.10
  -1 -18  -3  856.21   45.60
   1  18   3  857.41   35.90
  -1  18  -3  877.41   40.10
  -1  18  -3  784.92   45.80
   2 -18   3   67.39   10.60
  -2 -18  -3   57.79   18.90
   2 -18   3   76.79    8.00
  -2  18  -3   75.89   13.20
  -3 -18  -3   26.70   11.30
  -3 -18  -3   42.70   17.00
   3 -18   3   30.00    5.60
   3 -18   3   29.10    7.40
  -3 -18  -3   40.40   10.60
  -3 -18  -3   24.50    9.50
   3 -18   3   30.50    8.20
   3  18   3   33.30    6.40
  -3  18  -3   34.50    7.50
  -4 -18  -3   10.30    6.50
  -4 -18  -3    9.90    7.10
   4 -18   3   15.10    3.80
  -4 -18  -3    6.80    6.30
  -4  18  -3   11.80    4.50
   5 -19  -3   21.20    8.50
  -5 -19   3   25.10    9.70
  -5 -19   3   21.70   22.30
  -5 -19   3    7.10    6.80
  -5  19   3   10.40    9.00
  -5  19   3    5.90    6.60
   4 -19  -3  149.59    9.90
  -4 -19   3  114.89   30.90
  -4 -19   3  159.48   18.50
  -4 -19   3  161.28   21.90
  -4  19   3  127.69   21.90
  -4  19   3  158.88   19.00
  -4  19   3  142.69   11.10
  -3 -19   3  126.59   21.40
  -3 -19   3  132.49   22.50
   3 -19  -3  131.79    9.80
  -3  19   3  125.59   12.00
  -3  19   3  141.29   18.50
  -2 -19   3  479.75   44.90
  -2 -19   3  465.65   41.00
   2 -19  -3  523.45   22.90
  -2 -19   3  432.36   43.60
   2 -19  -3  521.75   26.40
  -2 -19   3  511.15   39.10
   2  19  -3  480.85   32.00
  -2  19   3  486.55   24.00
  -2  19   3  505.75   33.00
  -2  19   3  487.35   25.80
  -1 -19   3   65.89    7.70
  -1 -19   3   69.59   19.00
   1 -19  -3   74.69    8.80
  -1 -19   3   29.00   18.60
  -1 -19   3   54.89   17.10
   1 -19  -3   82.69   10.50
  -1  19   3   79.79   10.20
   1  19  -3   65.19   14.70
  -1  19   3   76.89    9.60
  -1  19   3   75.09   14.10
  -1  19   3   43.80   10.40
   0 -19  -3   21.50    6.50
   0 -19   3   19.70   14.10
   0 -19   3   28.80    6.00
   0  19  -3   32.40   12.30
   0  19   3   15.70    6.10
  -1 -19  -3  118.79   21.70
  -1 -19  -3  170.78   20.80
   1 -19   3  171.38   13.10
  -1 -19  -3  215.88   22.50
  -1 -19  -3  194.18   13.80
  -1  19  -3  182.98   19.50
   1  19   3  189.18   14.20
  -1  19  -3  150.98   24.20
  -2 -19  -3  211.88   21.60
   2 -19   3  204.78   14.40
  -2 -19  -3  141.09   21.40
  -2 -19  -3  130.59   22.90
   2 -19   3  175.48   11.30
   2 -19   3  192.68   12.00
  -2  19  -3  190.48   17.40
   2  19   3  179.28   13.40
   3 -19   3    6.20    6.10
   3 -19   3   17.70    4.60
  -3 -19  -3   28.20   18.30
  -3 -19  -3   22.80    9.60
  -3 -19  -3   10.60   15.30
   3 -19   3   10.40    4.10
  -3  19  -3   12.80    5.70
   3  19   3   11.20    5.10
  -4 -19  -3   86.79   14.60
  -4 -19  -3  110.89   11.70
  -5  20   3   20.20    8.00
  -5  20   3   22.60    7.40
  -4 -20   3  289.77   38.50
   4 -20  -3  393.66   17.60
  -4 -20   3  403.56   27.60
  -4 -20   3  427.06   33.10
  -4 -20   3  330.17   48.10
  -4  20   3  379.76   19.00
  -4  20   3  380.26   27.50
  -4  20   3  377.26   45.00
  -3 -20   3   49.30   16.40
  -3 -20   3   66.59   27.90
   3 -20  -3   56.69   10.80
  -3 -20   3   58.09   16.40
  -3 -20   3   61.09   14.60
   3 -20  -3   58.19    7.10
  -3  20   3   61.69    8.70
  -3  20   3   53.99   13.80
  -3  20   3   69.09   18.80
  -2 -20   3  385.66   43.60
  -2 -20   3  420.36   35.20
   2 -20  -3  417.66   19.80
  -2 -20   3  418.56   30.90
   2 -20  -3  412.66   23.10
  -2 -20   3  342.57   37.20
  -2 -20   3  335.27   40.20
   2  20  -3  389.76   29.30
  -2  20   3  411.86   22.70
  -2  20   3  403.26   20.80
  -2  20   3  405.66   29.70
  -1 -20   3   40.40   16.30
   1 -20  -3   71.29    9.80
  -1 -20   3   42.40   17.20
  -1 -20   3   71.39    7.70
  -1 -20   3   47.10   17.60
   1 -20  -3   59.69    8.10
  -1  20   3   64.89   10.00
   1  20  -3   53.69   13.70
  -1  20   3   57.39    8.40
  -1  20   3   53.39   12.20
   0 -20   3   10.10   13.10
   0 -20   3   18.40    5.20
   0 -20  -3   15.80    6.10
   0 -20  -3   13.00    5.90
   0 -20   3   43.40   15.10
   0  20   3   18.40    6.40
   0  20   3   21.20    9.60
   0  20  -3   36.10   13.60
  -1 -20  -3  207.68   14.40
  -1 -20  -3  164.08   24.00
  -1 -20  -3  180.88   21.90
   1 -20   3  220.58   14.30
  -1 -20  -3  214.28   22.30
  -1  20  -3  192.18   19.80
   1  20   3  207.78   14.90
  -1  20  -3  154.28   24.90
   2 -20   3  143.49   10.70
   2 -20   3  143.59   12.30
  -2 -20  -3  103.49   18.10
  -2 -20  -3   88.69   17.60
  -2 -20  -3  135.79   18.30
   2 -20   3  142.19   12.00
   2  20   3  146.39   11.90
  -2  20  -3  142.89   14.90
   3 -20   3   47.30    8.00
  -3 -20  -3   68.59   13.40
  -3 -20  -3   61.29   11.00
  -3 -20  -3   56.99   15.60
   3 -20   3   51.69    7.30
  -3 -20  -3   52.79   12.10
   3 -20   3   51.29    8.50
  -3  20  -3   59.59   12.30
   3  20   3   60.49    7.70
  -5 -21   3   89.79   21.90
  -5 -21   3   96.39   15.50
   4 -21  -3  202.98   11.60
  -4 -21   3  222.98   23.50
  -4 -21   3  224.58   20.20
  -4 -21   3  174.68   32.80
  -4 -21   3  180.68   32.30
  -4  21   3  217.18   12.90
  -4  21   3  206.48   23.20
  -4  21   3  178.68   20.30
   3 -21  -3  275.77   14.90
  -3 -21   3  220.38   37.00
  -3 -21   3  198.48   37.40
  -3 -21   3  283.57   25.50
  -3 -21   3  308.57   30.20
  -3 -21   3  230.08   41.80
   3 -21  -3  298.57   19.60
  -3  21   3  292.77   17.60
  -3  21   3  256.47   37.80
  -3  21   3  291.67   24.80
  -2 -21   3   25.50   21.80
  -2 -21   3   44.40   12.40
  -2 -21   3   26.80   16.60
   2 -21  -3   35.30    8.60
   2 -21  -3   53.39    7.40
  -2 -21   3   14.20   17.80
  -2 -21   3   37.40   13.90
  -2  21   3   51.19    8.10
  -2  21   3   45.80    8.50
   1 -21  -3 1070.09   42.80
  -1 -21   3 1057.99   73.79
  -1 -21   3 1040.10   41.20
  -1 -21   3  991.50   69.39
   1 -21  -3 1062.49   44.60
  -1 -21   3  972.00   60.59
  -1  21   3 1065.19   43.70
  -1  21   3 1095.29   45.50
   1  21  -3 1116.99   54.09
  -1  21   3 1056.59   52.89
   0 -21   3   11.80   14.10
   0 -21   3   27.70    6.00
   0 -21  -3   30.20    7.20
   0 -21   3   28.80   15.70
   0 -21  -3   32.50    7.30
   0 -21  -3   21.70   11.50
   0  21   3   12.30   10.00
   0  21  -3   30.50   15.10
   0  21   3   37.50    7.60
  -1 -21  -3  180.08   15.00
  -1 -21  -3  198.58   34.00
   1 -21   3  183.98   13.20
  -1 -21  -3  151.68   21.60
  -1  21  -3  140.59   23.20
   1  21   3  171.38   17.10
   2 -21   3   35.70    5.80
  -2 -21  -3   50.69   13.30
  -2 -21  -3   52.69   12.00
  -2 -21  -3   44.50   11.60
  -2 -21  -3   16.80   13.60
   2 -21   3   47.40    6.90
   2 -21   3   55.79    8.30
  -2  21  -3   65.49   10.10
   2  21   3   51.69    7.80
  -3 -21  -3   13.40    7.60
  -3 -21  -3   18.80   11.90
   3 -21   3   25.10    4.60
   3 -21   3   21.50    6.30
   3 -21   3   23.10    5.60
  -3 -21  -3   24.70    8.00
   3  21   3   23.70    5.20
  -3  21  -3   26.30    6.40
  -4 -22   3    1.50   18.00
  -4 -22   3    0.60    6.90
  -4 -22   3    0.30    6.90
  -4 -22   3   -8.60   20.60
   4 -22  -3    3.30    4.10
  -4  22   3   -0.30   10.00
  -4  22   3    8.10    6.30
  -3 -22   3   42.30   21.80
  -3 -22   3   68.69   15.80
   3 -22  -3   70.09   10.20
  -3 -22   3   56.29   13.10
  -3 -22   3   34.80   26.50
  -3  22   3   78.09   14.80
  -3  22   3   63.79    8.60
  -2 -22   3  960.30   61.49
  -2 -22   3  710.53   58.09
   2 -22  -3  840.82   39.40
   2 -22  -3  878.81   35.70
  -2 -22   3  922.01   48.70
  -2 -22   3  795.62   60.99
  -2 -22   3  829.52   73.09
  -2  22   3  875.91   47.50
  -2  22   3  873.61   40.70
  -2  22   3  930.31   40.30
   2  22  -3  871.41   45.60
  -1 -22   3 1198.28   63.19
  -1 -22   3 1090.49   77.69
   1 -22  -3 1138.89   47.50
  -1 -22   3  990.90   63.19
   1 -22  -3 1191.98   46.10
  -1 -22   3 1169.28   44.20
  -1  22   3 1178.48   46.70
  -1  22   3 1159.98   48.20
   0 -22  -3   77.39   14.50
   0 -22   3   65.29    8.30
   0 -22   3   34.00   17.70
   0 -22  -3   77.19   10.10
   0 -22  -3   58.89    8.80
   0  22   3   61.79    9.00
   0  22   3   53.39   11.90
  -1 -22  -3   57.39   14.20
  -1 -22  -3   54.99    8.30
   1 -22   3   55.39    7.90
   1  22   3   56.19    8.50
  -1  22  -3   16.90   15.00
  -1  22  -3   73.39   13.00
   2 -22   3   -1.00    4.90
   2 -22   3   -5.30    4.20
  -2 -22  -3   -4.70    7.30
  -2 -22  -3    4.80    7.10
   2 -22   3   -1.40    3.40
  -2  22  -3    2.50    6.20
   2  22   3    1.90    5.00
  -3 -22  -3   64.49   11.70
  -3 -22  -3   69.99   10.80
   3 -22   3   73.69    7.80
  -3  22  -3   72.79    8.20
   3  22   3   86.19    7.90
  -4 -23   3  446.86   30.50
  -4 -23   3  400.46   42.40
   4 -23  -3  419.36   18.90
  -4 -23   3  446.36   25.80
  -4 -23   3  504.55   47.70
  -4  23   3  442.96   19.80
  -3 -23   3    2.40   23.60
   3 -23  -3   40.60    6.20
  -3 -23   3   25.60   21.10
  -3 -23   3   31.70   10.30
   3 -23  -3   31.70    7.90
  -3 -23   3   37.10   11.90
  -3  23   3   30.40    6.30
  -3  23   3   34.60   11.60
  -2 -23   3  533.25   34.30
   2 -23  -3  521.85   23.50
   2 -23  -3  473.05   25.60
  -2 -23   3  410.76   45.90
  -2 -23   3  488.25   38.10
  -2 -23   3  468.15   50.79
  -2  23   3  514.35   33.70
  -2  23   3  499.45   23.90
   2  23  -3  553.94   33.70
  -2  23   3  514.85   25.90
  -1 -23   3  422.66   64.79
  -1 -23   3  449.66   21.30
   1 -23  -3  416.76   21.10
  -1 -23   3  361.76   47.90
  -1 -23   3  327.47   33.80
   1 -23  -3  411.96   27.20
   1  23  -3  423.06   32.20
  -1  23   3  379.96   23.10
  -1  23   3  406.66   29.80
   0 -23  -3   73.29    9.70
   0 -23  -3   68.69   14.20
   0 -23   3   54.49   18.90
   0 -23  -3   51.29    8.30
   0 -23   3   69.89    8.40
   0  23  -3   49.80   18.30
   0  23   3   54.19   12.00
   0  23   3   62.79    9.40
   1 -23   3  311.87   17.10
  -1 -23  -3  303.07   25.00
  -1 -23  -3  291.57   17.00
  -1  23  -3  242.58   26.70
   1  23   3  281.77   16.90
  -1  23  -3  280.97   22.30
  -2 -23  -3   11.30    7.80
   2 -23   3    7.90    4.80
  -2  23  -3    3.70    6.80
  -3 -23  -3   66.09    9.50
  -3 -23  -3   63.89   10.70
   3 -23   3   54.59    7.20
  -3  23  -3   69.79    7.50
   3  23   3   64.49    7.20
   4 -24  -3  119.39    8.70
  -4 -24   3  112.89   20.50
  -4 -24   3  185.98   33.80
  -4 -24   3  121.59   15.30
  -4  24   3  121.59    8.50
  -3 -24   3   97.09   15.10
  -3 -24   3  110.19   28.60
   3 -24  -3   95.89    8.70
  -3 -24   3   69.19   26.40
   3 -24  -3  118.29   12.20
  -3 -24   3  115.79   18.40
  -3  24   3  100.49    9.80
  -3  24   3   95.59   15.70
  -2 -24   3  475.85   53.39
  -2 -24   3  469.15   36.60
  -2 -24   3  476.25   32.00
  -2 -24   3  363.86   43.60
   2 -24  -3  456.55   24.30
   2 -24  -3  477.05   23.20
   2  24  -3  544.55   33.30
  -2  24   3  474.45   31.70
  -2  24   3  466.55   24.40
  -2  24   3  476.55   22.60
  -1 -24   3   34.10   15.40
  -1 -24   3   49.60   15.00
   1 -24  -3   51.09    8.50
  -1 -24   3   18.30   17.50
   1 -24  -3   46.10    8.00
  -1 -24   3   60.29    7.00
   1  24  -3   52.19   16.20
  -1  24   3   60.79   13.90
  -1  24   3   56.59    8.20
  -1  24   3   49.80    9.40
   0 -24  -3  119.59   11.40
   0 -24   3  124.19   10.40
   0 -24  -3  112.29   16.80
   0 -24  -3  125.59   11.40
   0 -24   3  104.59   25.10
   0  24  -3  109.89   21.40
   0  24   3  125.29   11.40
   1 -24   3    7.40    4.60
  -1 -24  -3   14.40    9.50
  -1 -24  -3    9.80    5.20
  -1  24  -3  -18.60   11.20
   1  24   3    6.40    5.00
  -2 -24  -3   -2.50    5.90
  -2 -24  -3    5.70    7.60
   2  24   3    4.40    4.40
  -2  24  -3    0.10    5.90
  -3 -24  -3   33.40    7.70
   3 -24   3   40.20    5.70
  -3  24  -3   29.90    5.00
  -4 -25   3  259.17   31.80
   4 -25  -3  235.88   12.60
  -4 -25   3  201.18   15.30
  -4 -25   3  253.37   19.10
  -4  25   3  234.28   11.30
  -3 -25   3   67.99   33.00
  -3 -25   3   71.99   17.70
   3 -25  -3   81.59    7.80
  -3 -25   3   72.49   12.30
   3 -25  -3   73.09    9.20
  -3 -25   3  114.99   31.20
  -3  25   3   75.39   13.60
  -2 -25   3  143.99   21.00
   2 -25  -3  145.19   13.00
  -2 -25   3  127.39   27.60
  -2 -25   3  158.98   18.40
   2 -25  -3  148.09   11.40
  -2 -25   3  172.58   34.60
  -2  25   3  181.48   19.70
  -2  25   3  149.59   12.70
  -2  25   3  141.79   11.40
   1 -25  -3  613.74   28.30
  -1 -25   3  617.94   41.00
   1 -25  -3  615.04   28.80
  -1 -25   3  560.84   56.39
   1  25  -3  612.94   39.00
  -1  25   3  630.04   27.80
  -1  25   3  596.64   29.30
   0 -25   3   82.69   16.50
   0 -25   3   78.59    8.30
   0 -25  -3   81.59    9.30
   0 -25  -3   88.99   14.40
   0  25   3   71.29    8.90
   0  25  -3   44.20   16.30
   1 -25   3   43.80    6.90
  -1 -25  -3   34.20   11.90
  -1 -25  -3   51.49    7.30
  -1  25  -3   32.00   11.50
   1  25   3   35.20    6.60
  -2 -25  -3   37.70    9.50
  -2 -25  -3   51.49   11.10
   2 -25   3   41.90    6.30
  -2  25  -3   52.19    8.00
  -3 -25  -3   17.10    5.80
  -3  25  -3   19.50    4.70
  -4 -26   3   16.90   16.10
  -4 -26   3    7.50    6.00
  -4  26   3    5.90    2.60
  -3 -26   3  104.49   14.20
  -3 -26   3   87.99   14.90
   3 -26  -3   95.49   10.00
  -3 -26   3  104.79   26.60
  -3  26   3   88.09   18.00
  -3  26   3   89.39    8.70
  -2 -26   3  271.27   53.39
  -2 -26   3  163.28   20.30
   2 -26  -3  161.58   12.70
  -2 -26   3  139.89   16.80
   2 -26  -3  154.68   11.50
  -2 -26   3  105.59   26.10
  -2  26   3  151.88   12.70
  -2  26   3  162.38   11.30
  -2  26   3  172.28   18.90
  -1 -26   3   19.00   21.80
   1 -26  -3   58.29    8.20
   1 -26  -3   50.79    7.90
  -1 -26   3   58.79   14.60
  -1  26   3   42.60    8.40
  -1  26   3   51.09    7.30
   1  26  -3   52.39   15.10
   0 -26   3   84.59    8.50
   0 -26  -3   79.79    9.00
   0 -26   3   73.59   15.40
   0 -26  -3   77.49   13.40
   0  26   3   67.99    8.60
   0  26  -3   61.99   16.00
  -1 -26  -3   10.80    8.40
   1 -26   3    6.70    4.20
   1 -26   3   12.90    9.40
  -1  26  -3   -2.00   10.70
   1  26   3    9.90    7.10
  -1  26  -3    1.90   10.40
   2 -26   3   69.29    7.40
  -2 -26  -3   73.39   12.00
  -2 -26  -3   74.29   10.60
  -3 -27   3   50.09   21.20
  -3 -27   3   73.89   28.10
   3 -27  -3   40.30    7.30
  -3 -27   3   37.80    9.70
  -3 -27   3   49.80   10.50
   3 -27  -3   43.70    6.10
  -3  27   3   42.30    5.70
   2 -27  -3  195.38   13.30
  -2 -27   3  193.98   17.70
  -2 -27   3  135.29   26.00
   2 -27  -3  200.08   12.10
  -2 -27   3  184.48   31.20
  -2  27   3  191.98   19.60
  -2  27   3  166.78   12.60
   1 -27  -3  194.98   19.40
   1 -27  -3  194.78   13.40
  -1 -27   3  131.69   32.10
  -1 -27   3  204.18   22.00
   1 -27  -3  222.98   14.00
   1  27  -3  208.48   22.20
  -1  27   3  219.88   14.90
  -1  27   3  197.38   12.80
   0 -27   3   98.09    8.60
   0 -27  -3   90.79   13.90
   0 -27  -3  100.99    9.50
   0  27   3   84.69    9.00
   0  27  -3   82.39   16.10
   1 -27   3  274.37   22.40
   1 -27   3  301.57   14.90
  -1 -27  -3  278.67   21.10
  -1  27  -3  278.27   23.50
   1  27   3  274.97   14.50
   2 -27   3   40.00    5.20
  -2 -27  -3   34.70    7.90
   2  27   3   50.09    5.80
  -2  27  -3   38.30    7.10
  -3 -28   3  174.38   14.00
   3 -28  -3  159.68   11.70
  -3 -28   3  117.79   28.70
  -3 -28   3  177.78   17.00
   2 -28  -3  340.07   16.60
  -2 -28   3  335.47   21.40
  -2 -28   3  237.48   37.30
   2 -28  -3  275.97   19.70
  -2 -28   3  318.77   24.50
  -2 -28   3  234.78   31.70
  -2  28   3  274.97   15.30
  -2  28   3  317.07   24.80
   1 -28  -3   23.60   10.60
  -1 -28   3   30.70    9.90
   1 -28  -3   36.80    6.80
  -1 -28   3   29.80    8.40
  -1 -28   3   27.40   10.00
   1  28  -3   39.00   13.30
  -1  28   3   32.50    7.70
   0 -28   3   73.49    7.00
   0 -28  -3   56.29    6.90
   0 -28   3   64.79   12.70
   0 -28  -3   81.79   12.70
   0  28   3   55.69    7.00
   0  28  -3   47.60   12.80
  -1 -28  -3   29.80    8.40
   1 -28   3   35.70    5.10
   1  28   3   30.70    5.00
  -2 -28  -3   49.90    8.00
   2 -28   3   55.89    6.00
  -2 -29   3   50.09   11.20
   2 -29  -3   48.40    6.40
  -2 -29   3   49.30    9.90
   2 -29  -3   51.19    6.50
  -2  29   3   49.70    6.20
  -1 -29   3  154.98   17.20
   1 -29  -3  162.28   11.10
  -1 -29   3  157.98   15.00
  -1  29   3  163.68   10.20
   0 -29   3   17.90    9.60
   0 -29   3   28.20    4.30
   0 -29  -3   29.50    5.30
   0  29   3   26.30    5.00
   0  29  -3   15.00   11.00
   1 -29   3   42.80    5.00
  -1 -29  -3   33.30    8.30
  -1  29  -3   44.10    5.60
   1  29   3   38.40    6.00
   1  29   3   39.70    6.50
  -2 -30   3  121.39   12.90
  -2 -30   3  116.69   11.90
   2 -30  -3  119.09    8.80
   2 -30  -3   99.79    9.80
   1 -30  -3   22.60    4.70
  -1 -30   3   34.90   11.30
  -1 -30   3   39.70    9.80
  -1  30   3   33.50    4.70
   0 -30  -3   64.09    6.50
   0  30  -3   75.49    7.40
   0  30   3   79.39    6.50
  -1 -30  -3   14.20    6.20
   1 -30   3   10.80    3.10
  -1  30  -3   15.20    3.90
   1  30   3    9.50    3.50
  -1 -31   3    9.60    5.90
   1 -31  -3   11.00    3.70
  -1  31   3    8.00    3.20
   0 -31   3   14.40    6.40
   0 -31  -3    9.40    5.80
   0  31  -3    9.40    3.70
   0  31   3   11.70    3.30
  -6   0   4  137.89   14.70
  -5   0   4  233.58   28.70
  -5   0   4  249.88   20.90
  -5   0   4  174.78   26.90
  -5   0   4  211.18   20.10
  -5   0   4  236.78   27.50
  -5   0   4  183.48   24.70
  -4   0   4   63.69   11.80
  -4   0   4   58.19   12.40
   4   0  -4   57.69    9.80
  -4   0   4   49.70   13.80
  -4   0   4   58.79   17.10
  -4   0   4   49.00   15.90
  -3   0   4  178.68   16.30
   3   0  -4  171.28   12.20
  -3   0   4  180.38   21.90
  -3   0   4  175.98   24.30
  -3   0   4  134.79   18.80
   2   0  -4   30.40    5.10
   1   0  -4 1792.82   64.59
   1   0  -4 1785.52   61.99
   1   0  -4 1751.52   63.89
   0   0   4   21.80    3.90
   0   0  -4   25.90    3.30
   0   0   4   34.80    5.20
   0   0  -4   29.30    5.00
   0   0  -4   40.10    6.30
   0   0  -4   21.60    3.60
  -1   0  -4  139.89   19.30
  -1   0  -4  152.58   16.10
  -1   0  -4  142.39   10.20
   1   0   4  124.19   11.70
  -1   0  -4  121.09   10.70
   2   0   4 1739.23   66.29
  -2   0  -4 1713.63   86.29
  -2   0  -4 1640.24   73.09
  -2   0  -4 1803.92   73.89
   2   0   4 1789.12   68.39
   2   0   4 1820.12   76.29
  -2   0  -4 1720.63   71.69
  -2   0  -4 1779.42   67.99
   3   0   4  424.26   22.30
  -3   0  -4  370.86   27.80
  -3   0  -4  377.76   23.40
  -3   0  -4  385.76   33.00
  -3   0  -4  330.07   29.80
  -3   0  -4  478.25   34.20
  -3   0  -4  382.46   26.80
   3   0   4  431.76   23.30
  -3   0  -4  397.26   33.90
  -4   0  -4   75.29   14.00
  -4   0  -4   56.09   14.80
   4   0   4   71.29   10.20
  -6  -1   4  698.43   33.90
  -6  -1   4  631.44   39.00
  -6  -1   4  637.94   37.60
  -6  -1   4  607.04   32.60
  -6   1   4  652.63   40.10
  -6   1   4  599.04   37.60
  -6   1   4  744.03   35.00
  -6   1   4  647.04   33.60
  -5  -1   4  363.16   32.60
  -5  -1   4  422.76   38.30
  -5  -1   4  416.96   27.70
  -5  -1   4  439.66   37.40
  -5  -1   4  417.56   28.70
  -5   1   4  428.86   37.70
  -5   1   4  439.56   29.30
  -5   1   4  407.96   27.60
  -5   1   4  417.16   39.00
  -5   1   4  367.76   33.20
  -4  -1   4  184.48   25.90
  -4  -1   4  179.68   25.80
   4  -1  -4  190.88   16.40
  -4  -1   4  166.08   17.10
  -4  -1   4  163.98   23.00
  -4  -1   4  167.28   17.70
  -4   1   4  162.38   17.00
   4   1  -4  146.89   14.70
  -4   1   4  174.78   17.80
  -4   1   4  186.18   26.80
  -4   1   4  164.58   25.50
  -4   1   4  180.48   24.60
  -3  -1   4   20.00    7.10
   3  -1  -4   28.40    5.90
  -3  -1   4   16.60    8.10
  -3  -1   4   17.80    9.70
   3   1  -4   20.10    5.00
  -3   1   4   20.60    9.40
  -3   1   4   15.10    7.20
  -3   1   4   18.40    7.10
  -3   1   4   18.80   10.30
   2  -1  -4  118.69    8.80
   2   1  -4  112.29    8.70
   1  -1  -4  140.79    7.10
   1  -1  -4  144.29    9.10
   1   1  -4  148.29    9.20
   1   1  -4  139.09    7.10
   1   1  -4  143.89    8.40
   0  -1  -4  170.68   11.80
   0  -1  -4  175.58   10.90
   0  -1   4  149.19    9.70
   0  -1  -4  157.28    9.20
   0  -1  -4  170.18    8.30
   0   1  -4  162.68   10.50
   0   1   4  156.28    9.90
   0   1  -4  158.18    9.30
   0   1  -4  164.08    8.40
   0   1  -4  166.98   11.60
  -1  -1  -4  341.97   25.00
   1  -1   4  364.76   20.90
  -1  -1  -4  337.87   17.40
  -1  -1  -4  328.57   18.80
   1   1   4  329.07   19.60
  -1   1  -4  345.57   17.70
  -1   1  -4  348.97   24.60
  -1   1  -4  319.87   18.80
  -1   1  -4  350.56   21.70
  -2  -1  -4   23.60   15.30
  -2  -1  -4   13.70   11.00
  -2  -1  -4   32.70    7.90
   2  -1   4   47.40   13.30
  -2  -1  -4   79.19   10.10
  -2  -1  -4   34.10    8.70
  -2   1  -4   35.60    8.00
  -2   1  -4   61.59   14.30
  -2   1  -4   43.90    7.70
  -2   1  -4   38.80    8.60
  -2   1  -4    2.60   10.70
  -3  -1  -4  702.83   40.50
   3  -1   4  769.22   34.60
  -3  -1  -4  774.22   48.80
  -3  -1  -4  803.82   46.80
  -3  -1  -4  743.93   41.40
  -3  -1  -4  755.92   43.50
   3  -1   4  748.13   35.60
  -3  -1  -4  723.63   36.00
  -3   1  -4  691.33   39.90
  -3   1  -4  817.02   47.50
  -3   1  -4  814.42   42.00
   3   1   4  820.22   35.20
  -3   1  -4  712.23   45.60
  -3   1  -4  759.92   36.80
  -3   1  -4  740.33   47.50
   3   1   4  777.32   36.20
  -4  -1  -4   40.70   11.60
  -4  -1  -4   35.00   10.60
   4  -1   4   39.80    7.00
  -4   1  -4   42.00   13.90
  -4   1  -4   36.80   17.10
  -6  -2   4  363.06   27.80
  -6  -2   4  466.25   25.60
  -6  -2   4  391.46   28.90
  -6  -2   4  418.86   24.40
  -6   2   4  483.35   26.10
  -6   2   4  378.46   29.40
  -6   2   4  339.67   27.40
  -5  -2   4  384.46   35.70
  -5  -2   4  346.07   31.10
  -5  -2   4  275.57   25.30
  -5  -2   4  356.26   25.40
  -5  -2   4  362.76   33.60
  -5  -2   4  390.86   27.10
  -5   2   4  325.07   32.00
  -5   2   4  377.36   35.40
  -5   2   4  416.06   27.30
  -5   2   4  357.26   36.50
  -5   2   4  391.96   27.10
  -4  -2   4   71.19   12.40
   4  -2  -4   66.19   13.00
  -4  -2   4   79.99   14.00
  -4  -2   4   68.69   17.90
  -4  -2   4   80.39   17.50
  -4  -2   4   79.19   19.10
  -4   2   4   79.59   19.90
  -4   2   4   81.69   13.70
   4   2  -4   48.80   10.00
  -4   2   4   66.79   18.50
  -4   2   4   71.79   17.20
  -4   2   4   93.09   15.40
  -3  -2   4  528.75   30.20
  -3  -2   4  522.75   41.20
   3  -2  -4  521.05   24.90
  -3  -2   4  544.75   38.20
  -3   2   4  529.15   30.00
   3   2  -4  518.95   25.10
  -3   2   4  479.65   28.40
  -3   2   4  562.44   40.30
   2  -2  -4   34.60    5.40
   2   2  -4   35.20    5.50
   1  -2  -4  822.12   32.50
   1  -2  -4  800.52   29.90
  -1  -2   4  847.72   34.70
   1   2  -4  809.02   32.00
   1   2  -4  825.42   32.50
   1   2  -4  828.62   30.10
   0  -2  -4   17.70    5.00
   0  -2   4   19.40    4.20
   0  -2  -4   12.50    3.20
   0  -2  -4   19.50    4.50
   0   2   4   15.30    3.50
   0   2  -4   25.50    5.00
   0   2  -4   16.90    3.20
   0   2  -4   17.30    2.80
   0   2   4   21.10    4.30
   0   2  -4   25.70    5.30
   1  -2   4  309.57   19.40
  -1  -2  -4  334.27   24.50
  -1  -2  -4  306.57   16.10
  -1  -2  -4  298.07   17.80
   1   2   4  300.57   17.80
   1   2   4  299.57   18.40
  -1   2  -4  286.97   18.40
  -1   2  -4  307.87   24.40
  -1   2  -4  306.37   17.80
  -1   2  -4  299.77   14.00
  -2  -2  -4 1082.09   53.39
   2  -2   4 1207.88   46.50
   2  -2   4 1079.29   49.50
  -2  -2  -4 1098.79   47.10
  -2  -2  -4 1168.28   53.19
  -2  -2  -4 1269.87   66.49
  -2  -2  -4 1104.89   57.99
  -2  -2  -4 1144.19   51.19
   2   2   4 1234.68   59.79
  -2   2  -4 1196.48   52.89
  -2   2  -4 1144.29   51.19
  -2   2  -4 1179.88   48.20
  -2   2  -4  980.80   51.89
   2   2   4 1167.78   48.50
   2   2   4 1148.39   46.40
  -3  -2  -4  304.67   23.00
  -3  -2  -4  320.07   19.80
  -3  -2  -4  339.27   29.60
   3  -2   4  267.17   17.50
   3  -2   4  285.67   19.00
  -3  -2  -4  257.37   26.20
  -3  -2  -4  240.38   23.30
  -3   2  -4  270.77   19.40
  -3   2  -4  211.98   22.20
  -3   2  -4  254.97   27.30
  -3   2  -4  285.37   22.70
  -3   2  -4  307.17   27.90
   3   2   4  312.07   19.50
   3   2   4  328.97   18.60
  -4  -2  -4   64.49   15.80
  -4  -2  -4   94.09   15.90
   4  -2   4   93.69   10.10
  -4  -2  -4   83.29   13.40
  -4   2  -4   86.99   15.30
  -4   2  -4  102.49   19.50
  -6  -3   4  848.12   39.80
  -6  -3   4  833.52   45.60
  -6  -3   4  831.92   44.80
  -6  -3   4  878.51   46.60
  -6   3   4  843.52   48.10
  -6   3   4  998.20   43.40
  -6   3   4  856.01   40.70
  -6   3   4  814.62   46.00
  -5  -3   4  468.75   37.80
  -5  -3   4  424.76   34.30
  -5  -3   4  420.76   28.00
  -5  -3   4  480.15   39.50
  -5  -3   4  446.06   29.60
  -5  -3   4  373.96   28.20
  -5   3   4  470.65   39.90
  -5   3   4  464.05   29.90
  -5   3   4  447.86   41.40
  -5   3   4  440.26   29.40
  -4  -3   4  996.50   49.90
  -4  -3   4 1024.80   62.89
  -4  -3   4 1004.10   60.29
  -4  -3   4  946.11   48.20
  -4  -3   4 1029.90   64.19
  -4   3   4  990.60   49.80
  -4   3   4  977.40   47.90
   4   3  -4  910.61   43.60
  -4   3   4 1080.09   70.29
  -4   3   4  972.70   62.99
  -4   3   4 1028.10   63.39
  -3  -3   4   17.40    8.70
  -3  -3   4   18.80    8.10
  -3  -3   4   15.30   11.20
  -3  -3   4   11.80    7.20
   3  -3  -4   13.60    4.50
  -3   3   4   22.90    7.00
   3   3  -4   17.60    5.10
  -3   3   4   16.60    8.30
   2  -3  -4  347.87   17.30
   2   3  -4  355.76   14.10
  -2   3   4  337.67   20.60
   2   3  -4  342.07   17.50
   1  -3  -4  102.29    7.60
  -1  -3   4   97.89    8.00
   1  -3  -4  111.39    7.20
   1   3  -4  112.49    6.10
   1   3  -4  104.09    7.30
   1   3  -4  111.89    7.70
   0  -3  -4  176.88   11.30
   0  -3   4  145.29    9.80
   0  -3  -4  167.88   11.90
   0  -3  -4  151.38    9.20
   0   3   4  155.88    9.90
   0   3  -4  159.38    8.30
   0   3   4  170.68   10.30
   0   3  -4  170.28   11.80
   0   3  -4  168.58   10.80
  -1  -3  -4  379.16   18.60
  -1  -3  -4  420.56   28.90
   1  -3   4  383.76   19.30
  -1  -3  -4  373.66   20.60
   1  -3   4  381.06   20.80
   1  -3   4  363.96   21.20
  -1   3  -4  374.36   20.90
   1   3   4  371.86   18.60
   1   3   4  397.16   21.60
  -1   3  -4  392.56   22.10
  -1   3  -4  384.76   16.90
  -2  -3  -4  337.87   23.70
   2  -3   4  321.97   22.60
  -2  -3  -4  289.47   25.90
   2  -3   4  378.46   19.20
  -2  -3  -4  388.56   20.20
  -2  -3  -4  285.57   29.20
  -2  -3  -4  327.17   22.30
   2   3   4  377.96   19.20
  -2   3  -4  366.76   23.70
  -2   3  -4  360.26   20.60
   2   3   4  377.46   21.60
   2   3   4  350.96   26.00
  -2   3  -4  344.67   22.50
  -3  -3  -4   86.99   16.90
  -3  -3  -4  123.49   18.90
   3  -3   4  132.29   12.20
  -3  -3  -4   82.79   15.70
  -3  -3  -4  112.89   16.20
   3  -3   4  115.89   12.30
  -3  -3  -4   89.19   12.10
  -3   3  -4  132.89   18.80
  -3   3  -4   97.69   14.90
  -3   3  -4   98.49   14.50
  -3   3  -4   92.69   12.80
  -3   3  -4  124.89   23.80
  -3   3  -4   87.49   12.50
   3   3   4  123.49   12.20
   3   3   4  132.49   11.70
  -3   3  -4  115.29   19.00
  -4  -3  -4   30.90   10.00
  -4  -3  -4   37.80   11.40
  -4  -3  -4   34.40   11.10
   4  -3   4   39.80    7.30
  -4  -3  -4    9.70   12.30
  -4   3  -4   26.90    8.20
  -4   3  -4   39.50    7.60
  -4   3  -4   31.30   10.40
  -6  -4   4  310.27   24.30
  -6  -4   4  274.97   28.80
  -6  -4   4  318.57   20.40
  -6  -4   4  373.66   21.80
  -6   4   4  249.58   23.50
  -6   4   4  283.07   24.90
  -6   4   4  344.27   22.80
  -5  -4   4  184.38   17.70
  -5  -4   4  201.98   25.20
  -5  -4   4  198.58   23.90
  -5  -4   4  139.29   20.10
  -5  -4   4  161.98   22.10
  -5  -4   4  198.98   18.90
  -5   4   4  264.27   23.20
  -5   4   4  188.58   25.40
  -5   4   4  204.18   19.40
  -5   4   4  186.28   27.30
  -4  -4   4   68.39   15.50
  -4  -4   4   69.49   13.00
  -4  -4   4   73.99   18.50
  -4  -4   4   74.69   18.40
  -4  -4   4   86.59   14.30
   4   4  -4   85.49   16.00
  -4   4   4   67.49   12.30
  -4   4   4   79.99   22.20
  -4   4   4   70.69   16.70
  -4   4   4   85.99   13.00
  -4   4   4   99.19   22.50
  -3  -4   4  183.28   23.20
  -3  -4   4  176.68   20.90
  -3  -4   4  153.28   15.90
  -3  -4   4  152.58   23.10
   3  -4  -4  181.88   12.50
   3   4  -4  164.58   12.40
  -3   4   4  157.18   10.30
  -3   4   4  160.38   15.30
  -3   4   4  177.58   23.30
  -3   4   4  184.28   16.30
  -3   4   4  151.08   15.60
  -2  -4   4   74.19    7.70
   2  -4  -4   49.00    6.40
  -2   4   4   63.29    8.90
   2   4  -4   64.79    7.40
   2   4  -4   55.79    4.40
   1  -4  -4 1441.66   52.09
   1  -4  -4 1419.46   51.39
  -1  -4   4 1388.76   51.79
   1   4  -4 1378.36   51.59
   1   4  -4 1386.66   52.49
   1   4  -4 1431.06   49.70
  -1   4   4 1398.66   56.19
  -1   4   4 1326.67   53.09
   0  -4   4  197.68   11.70
   0  -4  -4  229.98   14.20
   0  -4  -4  234.48   13.30
   0  -4  -4  207.08   10.90
   0   4  -4  221.68   13.90
   0   4  -4  216.38   10.20
   0   4  -4  216.78   12.80
   0   4   4  201.58   11.80
   0   4   4  216.48   12.30
   1  -4   4   16.50    6.50
  -1  -4  -4   34.80    5.90
  -1  -4  -4   21.30    5.70
  -1  -4  -4   23.20    6.60
   1  -4   4   24.30    4.80
   1  -4   4   20.30    5.20
  -1  -4  -4   29.20    9.90
  -1   4  -4   21.80    3.80
   1   4   4   23.60    5.00
  -1   4  -4   25.60    6.40
  -1   4  -4   21.00    5.50
   1   4   4   22.20    5.80
  -2  -4  -4  842.52   48.00
  -2  -4  -4  839.12   44.20
  -2  -4  -4  895.71   41.40
   2  -4   4  911.21   41.20
   2  -4   4  869.21   36.40
   2  -4   4  784.82   40.30
  -2  -4  -4  875.01   43.00
  -2  -4  -4  890.61   37.30
  -2   4  -4  849.72   40.90
   2   4   4  881.51   36.60
  -2   4  -4  947.61   48.70
   2   4   4  775.12   43.30
  -2   4  -4  839.12   38.40
  -2   4  -4  743.23   40.50
  -2   4  -4  872.91   42.60
  -3  -4  -4  231.78   20.50
  -3  -4  -4  206.28   23.80
  -3  -4  -4  167.38   20.40
   3  -4   4  237.58   16.60
   3  -4   4  231.48   16.60
  -3  -4  -4  218.68   16.90
  -3  -4  -4  213.48   23.80
  -3  -4  -4  216.58   19.90
   3   4   4  220.78   15.20
  -3   4  -4  197.88   18.80
  -3   4  -4  203.98   20.00
  -3   4  -4  218.88   17.70
  -3   4  -4  191.18   23.80
   3   4   4  226.28   16.90
  -3   4  -4  231.98   18.20
  -3   4  -4  218.68   19.80
  -4  -4  -4   18.30    9.60
  -4  -4  -4    0.20   11.70
  -4  -4  -4   44.00   12.00
   4  -4   4   37.50    7.10
  -4  -4  -4   27.80   10.30
  -4   4  -4   27.90    6.80
  -4   4  -4   33.60   11.10
  -4   4  -4   32.40    8.40
  -6  -5   4  489.75   31.20
  -6  -5   4  479.55   25.80
  -6  -5   4  470.25   25.70
  -6   5   4  476.15   33.10
  -6   5   4  433.96   31.10
  -6   5   4  529.55   29.10
  -5  -5   4  491.35   37.70
  -5  -5   4  494.05   30.70
  -5  -5   4  481.35   38.80
  -5  -5   4  458.15   29.00
  -5  -5   4  459.75   36.00
  -5  -5   4  418.26   28.70
  -5   5   4  563.34   33.70
  -5   5   4  485.95   30.80
  -5   5   4  466.45   40.40
  -5   5   4  453.95   42.90
  -4  -5   4  350.36   34.10
  -4  -5   4  370.26   34.80
  -4  -5   4  290.27   34.90
  -4  -5   4  377.36   32.90
  -4  -5   4  354.26   25.70
  -4  -5   4  256.97   33.50
  -4  -5   4  334.27   24.90
  -4   5   4  371.16   35.80
  -4   5   4  368.76   26.00
  -4   5   4  385.86   26.10
   3  -5  -4  422.06   21.30
  -3  -5   4  424.06   32.50
  -3  -5   4  436.16   36.50
  -3  -5   4  395.96   34.40
  -3  -5   4  389.46   25.40
  -3   5   4  416.86   35.60
  -3   5   4  411.56   25.60
  -3   5   4  403.26   25.60
   3   5  -4  368.36   20.70
  -3   5   4  390.06   18.60
  -3   5   4  372.56   24.60
   2  -5  -4  970.30   39.70
  -2  -5   4 1002.10   39.10
   2   5  -4 1062.49   40.30
   2   5  -4  981.10   36.20
  -2   5   4  990.50   44.40
   2   5  -4  980.90   37.50
  -2   5   4 1017.90   47.30
   1  -5  -4  329.97   15.60
  -1  -5   4  305.77   15.50
   1  -5  -4  327.27   15.10
  -1   5   4  321.87   19.10
   1   5  -4  320.27   15.30
   1   5  -4  332.57   13.60
   1   5  -4  304.97   16.10
   0  -5  -4  128.39    9.60
   0  -5  -4  125.39   10.40
   0  -5   4  111.19    8.50
   0  -5  -4  107.89    7.50
   0   5  -4  116.59   10.00
   0   5   4  113.09    8.90
   0   5   4  119.99    8.70
   0   5  -4  119.19    9.30
   0   5  -4  119.89    6.90
  -1  -5  -4  367.46   27.90
  -1  -5  -4  349.17   21.40
  -1  -5  -4  362.86   17.50
   1  -5   4  333.37   21.30
  -1  -5  -4  346.77   19.80
   1  -5   4  336.77   17.50
   1  -5   4  320.47   18.10
   1   5   4  357.76   17.90
   1   5   4  353.36   18.50
  -1   5  -4  354.16   15.90
  -1   5  -4  344.07   21.00
  -1   5  -4  375.36   20.30
   1   5   4  348.07   20.30
  -2  -5  -4  152.58   11.80
   2  -5   4  120.59   11.00
  -2  -5  -4  117.89   15.00
  -2  -5  -4  132.59   16.50
  -2  -5  -4  114.79   16.40
  -2  -5  -4  133.89   18.70
   2  -5   4  108.49   14.00
  -2  -5  -4  117.99   18.90
   2  -5   4  120.19   10.50
   2   5   4  126.19   10.60
  -2   5  -4  114.09   11.60
  -2   5  -4  116.79   15.00
  -2   5  -4  121.09   12.90
   2   5   4  102.59   15.90
  -2   5  -4   98.69   14.40
  -3  -5  -4  199.48   25.00
  -3  -5  -4  164.28   21.50
  -3  -5  -4  186.78   15.60
  -3  -5  -4  166.58   18.10
  -3  -5  -4  189.38   18.60
   3  -5   4  187.18   14.60
   3  -5   4  186.38   15.10
  -3  -5  -4  164.58   22.10
  -3   5  -4  182.28   16.30
  -3   5  -4  166.98   17.20
  -3   5  -4  183.18   18.00
   3   5   4  199.98   14.10
   3   5   4  185.48   16.10
  -3   5  -4  201.08   29.30
  -3   5  -4  162.68   17.50
  -3   5  -4  186.38   17.40
   4  -5   4   14.90    6.30
  -4  -5  -4    7.00    8.50
  -4  -5  -4   14.90    8.30
  -4  -5  -4   10.30    9.50
   4   5   4   18.10    5.80
  -4   5  -4    7.50    6.80
  -6  -6   4   42.90    8.30
  -6  -6   4   39.60   10.00
  -6  -6   4   10.20   20.80
  -6  -6   4   46.50    9.60
  -6   6   4   30.00    8.80
  -6   6   4   86.49   16.00
  -6   6   4   31.50    9.40
  -5  -6   4  410.06   28.50
  -5  -6   4  511.45   38.10
  -5  -6   4  533.15   31.60
  -5  -6   4  529.65   39.70
  -5  -6   4  484.75   36.90
  -5  -6   4  476.35   29.90
  -5   6   4  591.64   34.90
  -5   6   4  485.05   44.90
  -5   6   4  496.95   31.80
  -5   6   4  486.45   41.30
  -4  -6   4   76.09   18.70
  -4  -6   4   75.29   17.60
  -4  -6   4   78.79   13.70
  -4  -6   4   59.49   14.10
  -4  -6   4   77.39   17.90
  -4  -6   4   60.19   12.50
  -4   6   4   71.69   16.90
  -4   6   4   75.49   13.60
  -4   6   4   80.99   14.40
   3  -6  -4  117.59   10.80
  -3  -6   4  122.89   20.50
  -3  -6   4  124.29   17.60
  -3  -6   4  128.79   21.20
  -3  -6   4  115.99   14.60
  -3  -6   4  118.39   18.90
  -3   6   4  116.89    9.90
   3   6  -4  101.99   10.60
  -3   6   4  138.89   14.80
  -3   6   4  137.79   21.60
  -3   6   4  113.69   14.70
  -2  -6   4  464.75   37.00
  -2  -6   4  494.95   36.10
  -2  -6   4  477.05   21.10
  -2  -6   4  469.15   32.60
  -2   6   4  459.35   25.70
  -2   6   4  454.25   21.20
  -2   6   4  409.36   27.20
   2   6  -4  456.15   18.30
   2   6  -4  477.35   19.70
   2   6  -4  436.46   22.70
  -1  -6   4  148.39   10.00
   1  -6  -4  146.59    9.50
   1  -6  -4  154.68    9.10
   1   6  -4  132.39    9.90
   1   6  -4  145.09    9.30
  -1   6   4  156.78   10.40
   1   6  -4  153.28    7.80
  -1   6   4  150.18   12.60
  -1   6   4  153.68   10.10
   0  -6  -4  161.28   11.80
   0  -6  -4  170.08   11.40
   0  -6   4  140.69    9.90
   0   6   4  134.29    9.60
   0   6  -4  155.78   10.90
   0   6   4  144.89   10.40
   0   6  -4  148.39   11.50
   0   6  -4  153.88    8.20
  -1  -6  -4  277.97   17.10
  -1  -6  -4  279.27   14.80
   1  -6   4  271.77   15.10
  -1  -6  -4  275.17   26.00
  -1  -6  -4  274.27   18.60
   1  -6   4  309.47   17.90
   1  -6   4  246.58   15.00
  -1   6  -4  288.27   18.80
  -1   6  -4  299.67   17.70
   1   6   4  258.37   17.50
   1   6   4  283.37   15.50
   1   6   4  260.47   15.80
  -1   6  -4  280.07   13.50
  -2  -6  -4  171.08   21.80
   2  -6   4  169.78   13.30
  -2  -6  -4  189.38   16.40
  -2  -6  -4  137.39   19.90
  -2  -6  -4  183.68   17.20
  -2  -6  -4  179.98   22.00
  -2  -6  -4  170.68   13.20
   2  -6   4  167.58   16.00
   2  -6   4  170.78   13.30
  -2   6  -4  170.38   25.20
  -2   6  -4  192.78   14.80
  -2   6  -4  185.98   17.00
   2   6   4  189.78   13.30
  -2   6  -4  188.48   15.80
   2   6   4  168.68   13.50
  -2   6  -4  185.88   16.80
  -3  -6  -4  270.27   18.90
  -3  -6  -4  304.37   22.90
  -3  -6  -4  277.27   21.90
   3  -6   4  277.47   18.40
  -3   6  -4  267.77   20.10
  -3   6  -4  262.37   21.60
  -3   6  -4  283.47   21.90
  -3   6  -4  264.07   21.90
   3   6   4  285.87   17.90
  -3   6  -4  244.88   31.10
  -4  -6  -4   35.30   10.20
  -4  -6  -4   41.80   11.90
  -4  -6  -4   47.40   10.60
  -6  -7   4  115.89   15.30
  -6  -7   4  152.18   21.20
  -6  -7   4  135.19   13.20
  -6   7   4   97.69   14.80
  -6   7   4  103.59   15.00
  -5  -7   4  165.78   21.70
  -5  -7   4  171.98   17.40
  -5  -7   4  155.18   22.20
  -5  -7   4  175.88   21.50
  -5  -7   4  140.49   18.30
  -5  -7   4  168.78   17.10
  -5   7   4  144.49   25.20
  -5   7   4  185.38   19.40
  -5   7   4  172.98   24.30
  -4  -7   4  168.88   23.80
  -4  -7   4  119.69   17.30
  -4  -7   4  171.68   23.40
  -4  -7   4  159.78   17.30
  -4  -7   4  150.88   17.90
  -4  -7   4  164.08   21.50
  -4  -7   4  131.39   22.70
  -4   7   4  166.58   24.80
  -4   7   4  183.78   20.40
  -4   7   4  163.18   17.70
  -3  -7   4  128.89   21.10
  -3  -7   4  112.39   14.80
   3  -7  -4  132.09   11.10
  -3  -7   4  131.09   18.10
  -3  -7   4  141.09   21.40
  -3  -7   4  148.39   20.80
  -3   7   4  121.79    9.90
  -3   7   4  126.19   15.50
  -3   7   4  128.89   21.70
  -3   7   4  118.79   15.50
   3   7  -4  119.69   11.30
  -3   7   4  119.99   13.80
  -2  -7   4  456.85   21.60
  -2  -7   4  467.95   37.70
  -2  -7   4  494.05   36.20
  -2  -7   4  514.95   34.20
   2  -7  -4  480.35   22.30
  -2   7   4  455.65   22.00
   2   7  -4  467.15   19.00
   2   7  -4  488.05   20.30
  -2   7   4  478.65   26.80
  -2   7   4  452.05   28.30
  -1  -7   4 2512.95   90.49
   1  -7  -4 2640.64   90.09
   1  -7  -4 2496.55   90.39
   1   7  -4 2352.06   90.59
  -1   7   4 2622.04   92.29
  -1   7   4 2523.85   95.69
  -1   7   4 2536.15   89.99
   1   7  -4 2621.74   88.29
   1   7  -4 2496.15   90.09
   0  -7  -4   41.30    6.70
   0  -7  -4   32.10    4.70
   0  -7  -4   41.00    6.40
   0  -7   4   45.80    6.00
   0  -7   4   44.30    6.70
   0   7   4   30.40    5.60
   0   7  -4   43.00    7.20
   0   7  -4   51.99    7.10
   0   7   4   32.70    5.90
   1  -7   4   52.39    8.40
  -1  -7  -4   58.29    9.50
  -1  -7  -4   60.09    9.40
   1  -7   4   60.49    7.20
  -1  -7  -4   62.29    7.80
  -1  -7  -4   64.59    9.10
   1  -7   4   51.49    7.20
  -1   7  -4   53.99    8.60
  -1   7  -4   51.79    6.10
   1   7   4   58.99    7.90
  -1   7  -4   51.59    9.10
   1   7   4   58.19    7.60
   1   7   4   43.60    8.30
  -2  -7  -4   68.59   14.20
  -2  -7  -4   58.59    8.50
  -2  -7  -4   58.79   14.30
  -2  -7  -4   56.19   11.20
  -2  -7  -4   45.30   13.40
   2  -7   4   63.59    9.10
   2  -7   4   61.19    8.60
  -2  -7  -4   67.19   11.70
  -2   7  -4   46.60    8.70
  -2   7  -4   73.09   11.80
   2   7   4   53.59    8.30
  -2   7  -4   57.69   10.30
   2   7   4   55.39    8.60
  -2   7  -4   48.50   21.10
  -3  -7  -4   63.89   12.80
  -3  -7  -4   50.79   13.40
  -3  -7  -4   39.20   12.10
  -3  -7  -4   47.90    9.80
  -3  -7  -4   60.89   12.00
   3  -7   4   64.49   11.80
  -3  -7  -4   43.90   16.10
  -3   7  -4   73.09   12.60
   3   7   4   58.99   10.10
  -3   7  -4   50.89   10.70
  -3   7  -4   56.09   11.40
   3   7   4   77.29   10.10
  -3   7  -4   60.79   11.50
  -3   7  -4   43.10   15.80
  -3   7  -4   53.19   10.70
  -4  -7  -4  262.27   25.50
  -4  -7  -4  195.98   28.80
  -4  -7  -4  218.28   20.60
  -4  -7  -4  253.17   20.30
  -6  -8   4   35.00    9.70
  -6  -8   4   65.19    9.70
  -6   8   4   51.79   14.40
  -6   8   4   59.79   11.70
  -6   8   4   86.59   15.30
  -5  -8   4  460.25   35.70
  -5  -8   4  439.36   27.80
  -5  -8   4  449.06   34.50
  -5  -8   4  448.76   28.10
  -5  -8   4  386.36   27.00
  -5  -8   4  435.46   36.00
  -5   8   4  435.36   38.50
  -5   8   4  468.85   30.50
  -5   8   4  448.86   43.00
  -5   8   4  534.75   35.90
  -4  -8   4   39.30   10.50
  -4  -8   4   59.69   14.10
  -4  -8   4   40.70   12.00
  -4  -8   4   54.99   15.60
  -4  -8   4   43.90   14.70
  -4  -8   4   36.20   11.10
  -4  -8   4   45.90   13.70
  -4   8   4   58.59   12.80
  -4   8   4   58.89   13.80
  -4   8   4   45.40   13.90
  -3  -8   4   85.89   18.30
  -3  -8   4   88.49   17.80
  -3  -8   4   71.79   14.30
  -3  -8   4   67.99   11.50
  -3  -8   4   85.29   16.40
   3  -8  -4   63.09    8.90
   3   8  -4   70.99    9.50
  -3   8   4   73.99   17.40
  -3   8   4   63.19   12.50
  -3   8   4   71.19   12.70
   3   8  -4   63.89    6.80
  -3   8   4   62.39   12.90
  -3   8   4   72.89    8.20
  -2  -8   4 1039.20   56.49
   2  -8  -4  946.81   39.10
  -2   8   4  979.30   45.30
   2   8  -4  951.10   36.90
  -2   8   4  990.20   44.00
   2   8  -4  925.41   35.70
   1  -8  -4   15.70    4.80
   1  -8  -4   15.20    3.40
   1  -8  -4    9.10    3.50
  -1  -8   4   24.10    4.70
   1   8  -4   15.10    4.80
   1   8  -4   14.60    4.10
  -1   8   4   17.30    5.90
  -1   8   4   18.80    5.10
  -1   8   4   25.00    6.70
   1   8  -4   14.20    2.90
  -1   8   4   12.90    4.50
   0  -8  -4   19.90    4.90
   0  -8   4   11.40    4.90
   0  -8  -4   10.90    4.10
   0  -8  -4   16.70    5.20
   0  -8   4   16.40    4.40
   0  -8   4   29.90    8.30
   0  -8  -4   13.10    6.10
   0   8   4   17.90    4.70
   0   8   4   13.50    4.30
   0   8  -4   11.80    4.10
   0   8  -4   10.50    4.80
   0   8  -4   18.40    3.20
  -1  -8  -4  660.43   31.70
   1  -8   4  632.14   28.90
   1  -8   4  693.83   30.50
  -1  -8  -4  681.93   31.70
  -1  -8  -4  651.93   27.80
  -1  -8  -4  680.13   33.20
   1  -8   4  680.33   28.90
  -1  -8  -4  658.73   41.80
  -1   8  -4  647.44   26.70
  -1   8  -4  665.03   32.90
  -1   8  -4  667.33   31.90
   1   8   4  646.34   32.40
   1   8   4  651.73   29.70
  -2  -8  -4   26.60    6.60
   2  -8   4   32.60    8.20
   2  -8   4   44.00    7.40
  -2  -8  -4   42.00    9.50
   2  -8   4   42.30    7.10
  -2  -8  -4   48.20   10.10
  -2  -8  -4   20.50   11.20
  -2  -8  -4   24.30   12.50
  -2   8  -4   44.30    9.70
   2   8   4   49.50    8.10
  -2   8  -4   43.30    9.10
  -2   8  -4   46.30   10.00
   2   8   4   42.10    7.40
  -2   8  -4   38.90    8.40
  -2   8  -4   37.60    8.70
  -3  -8  -4   96.29   19.60
  -3  -8  -4  135.39   16.80
  -3  -8  -4  138.69   20.00
  -3  -8  -4  135.59   16.60
  -3  -8  -4  124.99   17.30
  -3  -8  -4  130.09   15.10
   3  -8   4  155.18   13.30
   3  -8   4  142.29   17.00
  -3   8  -4  124.69   15.60
   3   8   4  124.09   12.30
   3   8   4  139.09   12.50
  -3   8  -4  131.99   15.30
  -3   8  -4  143.39   15.70
  -3   8  -4  125.19   15.40
  -3   8  -4  140.29   16.90
  -4  -8  -4   19.70    8.40
  -4  -8  -4   10.50    8.70
   4  -8   4   26.20    5.30
  -4  -8  -4   22.20   12.90
  -4   8  -4   19.60    6.00
  -6  -9   4   43.50   19.30
  -6  -9   4   16.60    8.50
  -6   9   4   11.80    7.00
  -6   9   4   10.40    5.70
  -6   9   4   15.70   11.90
  -5  -9   4   69.19   12.30
  -5  -9   4   88.49   17.20
  -5  -9   4   78.29   13.00
  -5  -9   4   79.29   13.00
  -5  -9   4   86.29   18.90
  -5  -9   4  126.59   21.20
  -5   9   4   90.89   18.20
  -5   9   4   62.19   17.90
  -5   9   4  106.89   19.00
  -5   9   4  139.69   20.10
  -4  -9   4  157.18   19.70
  -4  -9   4  203.48   24.70
  -4  -9   4  188.48   24.60
  -4  -9   4  205.78   23.60
  -4  -9   4  171.98   18.10
  -4  -9   4  158.38   19.90
  -4  -9   4  183.68   24.20
  -4   9   4  206.88   27.70
  -4   9   4  212.68   24.50
  -4   9   4  202.98   20.40
  -4   9   4  206.58   12.90
  -4   9   4  213.38   20.90
  -3  -9   4  181.18   21.20
  -3  -9   4  185.68   22.80
  -3  -9   4  139.69   22.20
  -3  -9   4  178.78   23.80
  -3  -9   4  144.59   17.40
  -3   9   4  184.28   25.30
  -3   9   4  180.68   17.30
  -3   9   4  168.38   18.40
  -3   9   4  182.68   19.50
  -3   9   4  180.08   12.20
   3   9  -4  147.39   13.80
   2  -9  -4  876.71   37.10
  -2  -9   4  939.61   53.29
  -2  -9   4  986.60   53.99
  -2  -9   4  957.40   56.19
   2  -9  -4  855.51   34.20
  -2   9   4  896.61   37.10
   2   9  -4  901.21   35.00
   2   9  -4  818.72   35.90
   2   9  -4  862.91   33.80
  -2   9   4  915.41   43.40
  -2   9   4  971.70   45.00
   1  -9  -4  132.69    8.20
   1  -9  -4  119.99    9.10
  -1  -9   4  112.89    9.10
  -1  -9   4  114.99    9.10
   1  -9  -4  118.39    9.00
  -1  -9   4  107.09   19.10
  -1   9   4  108.49   12.10
   1   9  -4   96.19    8.80
  -1   9   4  116.49    9.40
  -1   9   4  134.09   13.00
  -1   9   4  122.29   11.00
   1   9  -4  107.29   10.10
  -1   9   4  115.89    8.90
   1   9  -4  114.59    9.10
  -1   9   4  120.89   10.60
   0  -9   4   76.79    7.90
   0  -9  -4   74.49    8.70
   0  -9   4   89.39    9.90
   0  -9  -4   71.39    7.70
   0  -9   4   75.89    7.60
   0  -9  -4   79.99    8.40
   0   9   4   80.39   10.80
   0   9   4   74.99    8.70
   0   9  -4   75.79    8.20
   0   9  -4   77.99    9.60
   0   9  -4   75.39    6.10
  -1  -9  -4  352.36   21.70
  -1  -9  -4  316.07   30.40
  -1  -9  -4  369.66   20.80
  -1  -9  -4  350.96   20.60
   1  -9   4  339.07   19.20
   1  -9   4  369.16   18.20
   1  -9   4  323.37   17.90
   1   9   4  334.67   25.90
   1   9   4  322.47   18.50
  -1   9  -4  331.17   21.30
   1   9   4  332.17   21.40
  -1   9  -4  336.57   16.20
  -2  -9  -4  134.89   21.90
  -2  -9  -4  140.69   20.00
   2  -9   4  136.19   14.20
   2  -9   4  136.69   12.00
  -2  -9  -4  169.98   16.40
  -2  -9  -4  146.69   16.00
   2  -9   4  123.89   11.60
  -2  -9  -4  131.29   18.70
  -2  -9  -4  126.09   11.50
  -2   9  -4  131.19   14.20
   2   9   4  129.29   12.50
  -2   9  -4  137.39   14.60
   3  -9   4  223.38   22.70
  -3  -9  -4  293.57   23.30
  -3  -9  -4  324.47   28.00
  -3  -9  -4  266.67   25.40
  -3  -9  -4  246.18   27.70
  -3  -9  -4  273.97   23.90
   3  -9   4  324.97   19.20
  -3   9  -4  321.27   23.10
   3   9   4  326.77   18.50
  -3   9  -4  292.97   21.70
  -3   9  -4  278.67   21.40
   3   9   4  296.77   18.30
   4  -9   4   72.29    8.30
  -4  -9  -4   59.89   11.20
  -4  -9  -4   71.49   13.50
  -4  -9  -4   54.99   11.00
  -4  -9  -4   26.20   13.90
  -4   9  -4   67.09    8.80
  -6 -10   4   70.89   21.60
  -6  10   4   36.90    8.40
  -6  10   4   35.70   12.50
  -6  10   4   26.10    8.00
  -5 -10   4  243.48   32.20
  -5 -10   4  153.68   18.60
  -5 -10   4  178.38   24.10
  -5 -10   4  174.78   17.50
  -5 -10   4  199.38   24.30
  -5 -10   4  178.68   16.70
  -5  10   4  178.58   27.40
  -5  10   4  170.88   23.40
  -5  10   4  254.87   23.80
  -5  10   4  201.18   26.40
  -4 -10   4  183.38   21.50
  -4 -10   4  151.68   20.10
  -4 -10   4  174.68   18.20
  -4 -10   4  198.38   24.90
  -4 -10   4  183.38   23.60
  -4 -10   4  192.48   23.40
  -4 -10   4  190.38   24.30
  -4  10   4  200.38   20.40
  -4  10   4  207.68   25.20
  -4  10   4  194.08   27.20
  -4  10   4  200.28   12.70
  -4  10   4  233.28   22.50
   3 -10  -4   90.89   11.00
  -3 -10   4   94.39   28.20
  -3 -10   4   84.19   17.90
  -3 -10   4   94.09   18.60
  -3 -10   4   86.69   16.50
  -3 -10   4   48.90   12.30
  -3 -10   4   81.59   17.00
  -3  10   4   72.59   14.10
  -3  10   4   78.19   17.50
   3  10  -4   83.49    7.60
  -3  10   4   77.29   13.80
  -3  10   4   71.29   14.00
  -3  10   4   80.59    9.90
  -2 -10   4  241.88   30.10
  -2 -10   4  245.98   24.70
   2 -10  -4  231.88   12.10
   2 -10  -4  239.68   14.40
  -2 -10   4  241.38   26.70
  -2  10   4  218.98   14.00
   2  10  -4  231.78   11.50
  -2  10   4  235.68   20.10
  -2  10   4  228.68   18.40
   2  10  -4  176.48   21.20
   1 -10  -4 1084.79   47.70
   1 -10  -4 1083.39   43.00
  -1 -10   4 1038.30   62.19
  -1 -10   4 1368.96   74.19
  -1 -10   4 1143.39   47.60
   1 -10  -4 1111.79   43.00
  -1 -10   4 1365.76   71.69
  -1  10   4 1149.78   46.70
  -1  10   4 1182.58   48.00
   1  10  -4 1039.20   44.70
   1  10  -4 1115.99   44.00
   1  10  -4 1106.59   42.00
  -1  10   4 1114.69   49.90
   0 -10  -4  553.24   25.50
   0 -10  -4  554.04   25.10
   0 -10   4  517.55   24.10
   0 -10   4  565.54   41.50
   0 -10  -4  503.75   25.80
   0 -10   4  517.95   24.10
   0 -10  -4  528.95   23.60
   0  10   4  550.24   26.60
   0  10  -4  533.35   22.10
   0  10  -4  528.95   25.20
   0  10  -4  550.14   26.70
   0  10   4  540.55   28.00
   0  10   4  509.75   24.20
   1 -10   4  192.88   12.60
  -1 -10  -4  191.98   15.20
   1 -10   4  180.88   12.20
  -1 -10  -4  201.18   16.00
   1 -10   4  176.08   13.80
  -1 -10  -4  193.38   12.20
  -1 -10  -4  145.29   25.00
  -1 -10  -4  192.98   15.00
  -1  10  -4  180.98   14.50
  -1  10  -4  187.28   17.70
   1  10   4  183.38   13.50
   1  10   4  178.48   15.80
  -1  10  -4  203.68   16.00
  -1  10  -4  184.38   11.10
  -2 -10  -4   66.29   12.20
   2 -10   4   95.59   12.40
  -2 -10  -4   88.09   17.30
  -2 -10  -4   98.89   10.10
  -2 -10  -4   71.79   17.00
   2 -10   4   78.79    9.70
  -2 -10  -4   88.39   13.50
  -2 -10  -4   85.79   15.80
  -2  10  -4   83.69   12.60
  -2  10  -4   89.79   13.40
  -2  10  -4   73.09   11.80
   2  10   4   83.09   10.20
   2  10   4   81.19   10.60
   3 -10   4  289.87   22.50
  -3 -10  -4  230.58   27.00
  -3 -10  -4  265.07   23.20
  -3 -10  -4  282.77   26.40
  -3 -10  -4  297.17   19.90
   3 -10   4  299.97   18.00
   3  10   4  261.97   17.70
   3  10   4  305.57   18.10
  -3  10  -4  292.47   22.00
  -3  10  -4  314.97   22.40
   4 -10   4   33.20    5.40
  -4 -10  -4   40.00    9.60
   4 -10   4   36.10    5.70
  -4 -10  -4   48.60   11.50
  -4  10  -4   33.00    6.50
  -6  11   4   33.40    7.70
  -6  11   4   70.19   13.70
  -6  11   4   19.90    7.10
  -5 -11   4  170.98   22.60
  -5 -11   4  167.18   16.20
  -5 -11   4  238.78   31.80
  -5  11   4  177.38   23.30
  -5  11   4  150.78   20.80
  -5  11   4  179.18   27.10
  -5  11   4  232.98   25.10
  -4 -11   4  396.86   35.10
  -4 -11   4  401.66   34.40
  -4 -11   4  394.56   35.40
  -4 -11   4  341.67   27.50
  -4 -11   4  357.76   33.00
  -4 -11   4  346.37   27.90
  -4 -11   4  367.66   25.10
  -4  11   4  410.26   38.60
  -4  11   4  414.86   30.00
  -4  11   4  408.16   19.70
  -4  11   4  386.56   30.70
  -4  11   4  418.76   29.20
  -3 -11   4  156.38   26.20
  -3 -11   4  156.38   20.80
  -3 -11   4  180.08   22.90
   3 -11  -4  158.58   10.10
  -3 -11   4  177.28   24.00
  -3 -11   4  183.68   23.80
  -3  11   4  188.18   12.60
   3  11  -4  138.79   14.30
  -3  11   4  192.28   26.30
   3  11  -4  160.58   11.90
  -3  11   4  193.48   18.50
  -3  11   4  136.69   22.00
  -3  11   4  161.08   18.70
  -2 -11   4  116.49   22.50
  -2 -11   4  140.69   21.00
   2 -11  -4  129.19   14.60
   2 -11  -4  121.49   11.10
  -2 -11   4  140.79   20.20
  -2  11   4  122.29   10.80
  -2  11   4  123.09   15.60
   2  11  -4  132.69    8.50
   1 -11  -4  557.84   23.60
  -1 -11   4  524.25   23.40
  -1 -11   4  564.04   25.10
   1 -11  -4  584.14   25.40
  -1 -11   4  566.64   40.60
   1 -11  -4  524.25   23.50
   1 -11  -4  510.45   27.30
  -1 -11   4  633.24   42.00
  -1  11   4  540.75   24.90
  -1  11   4  553.54   26.70
  -1  11   4  575.14   30.40
   1  11  -4  533.65   24.40
   1  11  -4  513.45   25.90
   1  11  -4  548.45   22.50
   0 -11   4  655.53   28.50
   0 -11   4  626.44   27.80
   0 -11  -4  654.13   29.70
   0 -11   4  691.13   48.00
   0 -11  -4  627.04   29.90
   0 -11  -4  672.03   28.30
   0 -11  -4  695.83   29.10
   0 -11   4  636.74   42.10
   0  11  -4  611.24   30.60
   0  11   4  585.54   28.10
   0  11  -4  661.63   26.30
   0  11   4  672.13   31.30
   0  11   4  628.14   32.40
   0  11  -4  644.04   29.60
  -1 -11  -4  759.12   35.50
   1 -11   4  762.52   33.70
  -1 -11  -4  816.22   37.30
   1 -11   4  770.52   33.10
   1 -11   4  719.53   32.10
  -1 -11  -4  668.83   45.50
  -1 -11  -4  791.72   36.50
   1  11   4  746.53   33.40
  -1  11  -4  825.22   38.00
  -1  11  -4  778.32   36.20
  -1  11  -4  774.52   37.70
   2 -11   4  361.86   20.20
   2 -11   4  348.17   21.90
   2 -11   4  353.96   20.30
  -2 -11  -4  337.67   28.30
  -2 -11  -4  367.46   20.20
  -2 -11  -4  366.76   35.20
  -2 -11  -4  376.36   24.20
  -2 -11  -4  378.16   31.20
  -2 -11  -4  327.17   31.00
   2  11   4  386.86   21.00
  -2  11  -4  407.76   24.80
   2  11   4  351.66   21.00
  -2  11  -4  369.86   24.30
  -2  11  -4  364.96   25.00
   3 -11   4  335.17   18.60
  -3 -11  -4  234.48   27.20
  -3 -11  -4  350.86   28.50
   3 -11   4  301.67   22.70
  -3 -11  -4  309.17   24.60
   3  11   4  294.87   18.30
  -3  11  -4  295.17   23.00
   3  11   4  317.27   18.70
  -3  11  -4  326.87   23.50
  -4 -11  -4   87.99   12.90
   4 -11   4   84.19    7.60
   4 -11   4  108.29    8.60
  -4 -11  -4   90.79   15.00
  -4  11  -4   76.99    9.10
  -6  12   4   28.30   12.80
  -6  12   4    9.80   10.70
  -6  12   4    7.10    5.20
  -5 -12   4  253.27   21.00
  -5 -12   4  244.58   19.70
  -5 -12   4  266.57   20.00
  -5  12   4  237.78   26.20
  -5  12   4  267.97   32.50
  -5  12   4  306.97   27.60
  -5  12   4  287.97   28.50
  -4 -12   4   97.69   15.60
  -4 -12   4   89.49   18.00
  -4 -12   4   87.69   19.20
  -4 -12   4  149.79   27.90
  -4 -12   4   77.89   13.00
  -4  12   4   72.39   17.30
  -4  12   4   79.99    8.90
  -4  12   4   56.49   15.50
  -4  12   4   80.59   17.30
  -3 -12   4  251.87   27.50
  -3 -12   4  215.18   26.70
  -3 -12   4  249.68   32.00
   3 -12  -4  219.78   12.20
  -3 -12   4  247.88   27.80
  -3 -12   4  246.78   24.40
  -3  12   4  230.68   14.50
  -3  12   4  211.38   20.30
   3  12  -4  205.68   13.60
  -3  12   4  164.18   21.90
  -3  12   4  274.77   35.80
  -3  12   4  197.88   20.10
   2 -12  -4  811.42   36.40
  -2 -12   4  848.22   52.69
  -2 -12   4  836.02   59.99
   2 -12  -4  814.52   49.10
   2 -12  -4  837.42   32.70
  -2 -12   4  744.33   43.70
  -2 -12   4  899.91   53.89
  -2  12   4  901.31   42.30
  -2  12   4  794.02   35.40
   2  12  -4  825.12   32.60
  -2  12   4  819.72   42.20
   1 -12  -4   10.00    4.40
   1 -12  -4    8.60    3.80
  -1 -12   4   12.60    4.10
  -1 -12   4   12.50    4.30
  -1 -12   4    1.40    9.10
   1 -12  -4   13.00    6.60
   1 -12  -4    3.90    5.10
  -1 -12   4   24.40    7.20
  -1  12   4    8.80    4.70
   1  12  -4   16.10   10.60
  -1  12   4    2.20    5.30
  -1  12   4   10.20    6.10
   1  12  -4   12.10    3.40
  -1  12   4    6.90    5.40
   0 -12   4 1220.78   47.20
   0 -12   4 1230.48   71.19
   0 -12  -4 1246.58   47.40
   0 -12   4 1157.98   46.30
   0 -12   4 1164.88   66.99
   0 -12  -4 1142.69   48.30
   0 -12  -4 1220.08   46.80
   0  12  -4 1170.48   48.20
   0  12  -4 1153.48   49.40
   0  12   4 1155.18   50.29
   0  12  -4 1185.18   44.70
   0  12   4 1221.28   50.89
   0  12   4 1209.98   47.10
   0  12  -4 1080.99   67.49
  -1 -12  -4  506.95   26.50
  -1 -12  -4  497.75   38.80
   1 -12   4  509.45   24.20
  -1 -12  -4  511.15   27.60
  -1 -12  -4  450.65   37.10
  -1  12  -4  503.15   28.40
  -1  12  -4  511.15   28.90
   1  12   4  481.15   28.70
  -1  12  -4  484.35   22.40
  -1  12  -4  521.55   27.30
  -2 -12  -4   38.40   12.80
  -2 -12  -4   35.50   12.50
   2 -12   4   37.10    8.60
  -2 -12  -4   30.10   11.00
   2 -12   4   44.50    7.50
  -2 -12  -4   52.29   13.60
   2 -12   4   41.00    7.80
  -2 -12  -4   16.30   12.60
  -2  12  -4   40.40    9.30
   2  12   4   42.00    8.00
  -2  12  -4   35.30    8.90
   2  12   4   42.00    8.10
  -2  12  -4   32.90    8.70
  -3 -12  -4  -15.80    9.40
   3 -12   4   15.00    5.00
  -3 -12  -4    5.00    8.90
  -3 -12  -4   17.00    9.10
   3 -12   4    7.20    4.80
   3 -12   4   14.60    8.80
  -3  12  -4    8.00    5.60
   3  12   4    9.50    5.40
  -4 -12  -4  108.99   17.20
   4 -12   4  142.79   10.00
  -4 -12  -4  164.98   16.90
   4 -12   4  127.39    8.70
  -4 -12  -4  129.19   14.40
  -4  12  -4  140.39   11.30
  -6  13   4    5.90    4.00
  -5 -13   4  117.49   16.70
  -5 -13   4  144.09   21.80
  -5  13   4  119.69   18.70
  -5  13   4  115.39   21.80
  -5  13   4  127.19   19.30
  -5  13   4  103.29   17.70
  -4 -13   4  234.28   30.90
   4 -13  -4  230.18   12.90
  -4 -13   4  328.87   41.70
  -4 -13   4  230.08   27.40
  -4  13   4  242.08   15.20
  -4  13   4  194.98   25.80
  -4  13   4  239.08   31.50
  -4  13   4  232.68   22.30
  -4  13   4  174.48   22.40
  -3 -13   4   42.40   13.20
  -3 -13   4   61.69   17.20
  -3 -13   4   57.89   16.20
  -3 -13   4   48.20   18.00
   3 -13  -4   49.10    6.10
  -3 -13   4   62.19   21.20
  -3  13   4   49.20   14.60
  -3  13   4   48.30   11.70
  -3  13   4   19.10   11.70
  -3  13   4   37.00   11.30
  -3  13   4   47.30    7.40
  -2 -13   4 1065.29   65.69
   2 -13  -4 1086.99   41.00
   2 -13  -4  983.30   45.10
  -2 -13   4 1098.39   62.09
  -2 -13   4  979.70   51.09
  -2 -13   4 1119.49   67.99
  -2  13   4 1103.49   51.49
  -2  13   4 1072.09   43.90
   2  13  -4 1075.99   41.00
  -2  13   4 1040.60   42.40
  -2  13   4 1103.99   50.19
  -1 -13   4  338.47   16.90
  -1 -13   4  349.87   31.20
  -1 -13   4  291.87   32.00
  -1 -13   4  368.26   31.60
   1 -13  -4  333.87   19.40
   1 -13  -4  322.97   20.20
   1 -13  -4  369.86   17.20
   1 -13  -4  346.97   17.40
  -1  13   4  378.26   23.60
  -1  13   4  360.76   20.30
  -1  13   4  342.87   18.00
  -1  13   4  340.07   23.30
   1  13  -4  326.67   16.10
   0 -13   4 1962.90  100.89
   0 -13   4 1958.30   72.09
   0 -13   4 1975.30   72.99
   0 -13  -4 1882.21   73.29
   0 -13   4 1878.71   94.79
   0 -13  -4 1903.21   74.19
   0 -13  -4 1953.00   72.79
   0 -13  -4 1995.00   72.49
   0  13   4 1976.70   77.79
   0  13  -4 1891.71   73.69
   0  13   4 1967.60   72.59
   0  13  -4 1985.30   70.39
   0  13  -4 1919.31   81.19
   0  13   4 1942.31   76.09
  -1 -13  -4  468.25   38.00
   1 -13   4  563.74   26.70
  -1 -13  -4  572.54   30.50
  -1 -13  -4  554.34   29.20
  -1 -13  -4  529.25   27.50
   1 -13   4  531.45   25.00
  -1 -13  -4  556.84   37.50
   1 -13   4  539.55   26.00
   1  13   4  517.15   26.30
  -1  13  -4  584.74   29.40
  -1  13  -4  582.64   30.50
  -1  13  -4  588.84   36.80
  -2 -13  -4   50.09   13.60
  -2 -13  -4   18.40   13.20
   2 -13   4   49.80    8.90
  -2 -13  -4   44.90   13.20
   2 -13   4   35.80    8.30
   2 -13   4   44.70    6.80
   2 -13   4   39.80    7.00
  -2 -13  -4   23.60    7.70
  -2  13  -4   49.80    9.90
   2  13   4   45.90    8.40
  -2  13  -4   49.80   10.20
  -2  13  -4   57.89   11.00
   2  13   4   52.89    8.50
   3 -13   4  145.69   10.60
  -3 -13  -4  157.58   21.50
  -3 -13  -4  165.98   20.10
   3 -13   4  151.58   15.80
  -3 -13  -4  121.59   20.50
   3 -13   4  165.88   12.40
  -3 -13  -4  158.78   18.10
  -3  13  -4  157.48   14.20
   3  13   4  170.18   13.10
   3  13   4  135.99   11.90
  -4 -13  -4   61.09   12.70
   4 -13   4   54.29    6.40
  -4 -13  -4   61.49   11.70
  -4  13  -4   37.50    6.20
  -5 -14   4  107.29   35.30
  -5 -14   4   40.80   12.60
  -5 -14   4   90.29   25.60
  -5 -14   4   21.40   31.70
  -5  14   4   23.00   12.60
  -5  14   4   46.70   14.80
  -5  14   4    2.70   11.90
  -5  14   4   42.20   11.50
  -4 -14   4   15.20   10.00
  -4 -14   4   10.30   10.70
   4 -14  -4   17.30    4.80
  -4 -14   4   23.20   13.10
  -4  14   4   15.20   10.70
  -4  14   4  -13.70    8.60
  -4  14   4   11.50    9.30
  -4  14   4   15.40    5.10
  -3 -14   4  238.08   27.20
  -3 -14   4  244.88   24.50
  -3 -14   4  277.97   47.00
  -3 -14   4  238.18   28.20
  -3  14   4  244.38   22.00
  -3  14   4  220.18   21.70
  -3  14   4  242.08   30.60
  -3  14   4  237.58   15.20
  -2 -14   4  321.07   38.20
  -2 -14   4  248.18   24.00
  -2 -14   4  197.58   34.80
   2 -14  -4  254.47   18.60
   2 -14  -4  220.48   17.80
   2 -14  -4  267.57   14.10
   2  14  -4  245.78   14.30
  -2  14   4  263.67   21.40
  -2  14   4  239.68   14.90
  -2  14   4  289.17   20.80
  -1 -14   4  884.91   55.19
  -1 -14   4  806.72   53.59
  -1 -14   4  859.01   51.49
   1 -14  -4  836.62   37.70
   1 -14  -4  850.01   34.50
   1 -14  -4  877.41   35.00
   1 -14  -4  824.92   36.30
  -1 -14   4  844.92   34.40
   1  14  -4  868.91   35.60
  -1  14   4  873.31   37.90
  -1  14   4  857.31   35.60
  -1  14   4  872.51   42.80
  -1  14   4  868.91   42.70
   0 -14   4 1346.17   80.09
   0 -14   4 1355.56   76.09
   0 -14   4 1351.56   52.79
   0 -14  -4 1249.88   50.39
   0 -14  -4 1357.06   52.29
   0 -14  -4 1324.47   52.49
   0 -14  -4 1320.37   54.09
   0 -14   4 1367.76   51.89
   0 -14  -4 1280.57   53.09
   0  14  -4 1418.76   50.99
   0  14  -4 1281.37   62.69
   0  14  -4 1295.27   56.19
   0  14   4 1327.37   52.39
   0  14  -4 1334.97   53.69
   0  14   4 1397.46   55.19
   1 -14   4   20.70    5.90
   1 -14   4   24.40    6.50
  -1 -14  -4   26.90   14.90
   1 -14   4   15.70    5.10
  -1 -14  -4   22.10    6.70
  -1  14  -4   21.00    8.60
  -1  14  -4   14.80    7.70
  -1  14  -4   20.80    7.70
   1  14   4   14.60    6.10
   2 -14   4   34.60    6.90
  -2 -14  -4   36.30   12.40
   2 -14   4   30.70    6.00
  -2 -14  -4   20.30    8.40
   2 -14   4   33.20    7.70
  -2 -14  -4   26.50   10.80
  -2 -14  -4   19.00   12.70
  -2  14  -4   20.30   10.50
   2  14   4   30.70    6.90
  -2  14  -4   35.00    8.70
   2  14   4   25.30    7.40
  -3 -14  -4    6.40    7.40
  -3 -14  -4    7.00    7.60
   3 -14   4    1.50    4.50
  -3 -14  -4    2.10   10.60
   3 -14   4    5.30    3.90
  -3  14  -4   -0.60    5.30
   3  14   4   10.10    5.10
   3  14   4    6.00    5.20
  -4 -14  -4   42.10    8.00
  -4 -14  -4   38.30    8.60
   4 -14   4   40.40    5.20
  -4  14  -4   43.50    6.20
  -5 -15   4    8.40    9.70
  -5 -15   4    1.70   18.10
  -5 -15   4   19.30   24.60
  -5  15   4   12.90   13.80
  -5  15   4    5.00    6.60
  -5  15   4    2.70    9.80
  -4 -15   4   41.50   14.30
  -4 -15   4   31.30   11.60
  -4 -15   4   59.49   19.10
   4 -15  -4   25.50    5.00
  -4 -15   4   61.89   26.90
  -4  15   4   24.90   11.30
  -4  15   4    4.40    9.70
  -4  15   4   28.30    5.80
  -4  15   4   35.40   11.70
   3 -15  -4    6.70    4.20
  -3 -15   4    8.00   10.20
  -3 -15   4   18.20   10.30
  -3 -15   4  -12.70   19.50
  -3 -15   4   11.00    9.10
   3 -15  -4   31.90   15.80
  -3 -15   4   70.79   27.00
  -3  15   4    1.60   12.10
  -3  15   4   -6.80    6.70
  -3  15   4   10.10    4.80
  -3  15   4    4.20    6.80
  -2 -15   4  172.68   21.40
  -2 -15   4  144.09   25.50
   2 -15  -4  188.78   16.00
  -2 -15   4  182.08   32.70
   2 -15  -4  186.98   11.80
  -2 -15   4  189.28   23.30
  -2  15   4  184.48   12.80
  -2  15   4  176.68   13.60
  -2  15   4  191.88   18.70
  -1 -15   4  135.29   18.90
   1 -15  -4  101.99   10.40
  -1 -15   4   91.69   18.10
  -1 -15   4   99.99    9.30
   1 -15  -4  108.39   11.80
  -1 -15   4  133.79   23.40
   1  15  -4   97.99    9.40
  -1  15   4  104.29   11.50
   0 -15   4 1348.17   78.89
   0 -15   4 1368.86   82.69
   0 -15   4 1422.06   52.99
   0 -15  -4 1272.67   53.79
   0 -15  -4 1347.17   53.19
   0 -15  -4 1345.57   54.89
   0 -15  -4 1386.26   53.39
   0  15  -4 1443.96   57.99
   0  15   4 1370.76   61.09
   0  15   4 1323.57   55.69
   0  15   4 1373.26   53.59
   0  15  -4 1300.57   59.69
   0  15  -4 1282.47   76.99
  -1 -15  -4 1640.24   72.39
   1 -15   4 1484.55   65.09
  -1 -15  -4 1410.56   73.79
   1 -15   4 1567.54   59.99
  -1 -15  -4 1580.34   63.19
   1 -15   4 1674.83   62.79
  -1  15  -4 1581.14   72.79
  -1  15  -4 1722.33   67.69
  -1  15  -4 1716.43   66.39
  -1  15  -4 1576.74   66.39
   1  15   4 1650.83   62.29
   2 -15   4   96.89    9.50
  -2 -15  -4   80.59   23.60
  -2 -15  -4   96.19   12.20
  -2 -15  -4  124.59   18.70
   3 -15   4   57.89    7.40
  -3 -15  -4   46.60   11.90
   3 -15   4   54.29    6.50
   3 -15   4   59.99   10.20
  -3 -15  -4   25.00   12.90
  -3 -15  -4   48.20   11.00
  -3 -15  -4   45.10   12.50
  -3  15  -4   42.20    8.10
   3  15   4   62.59    8.50
  -4 -15  -4   10.20    6.50
  -4 -15  -4    6.10    5.90
  -4 -15  -4  -10.30    6.50
  -5 -16   4  -20.00   14.60
  -5 -16   4   15.10    9.80
  -5 -16   4  -10.20   21.90
  -5  16   4    5.00    9.10
  -5  16   4    5.90    7.50
  -5  16   4   12.50    7.40
  -4 -16   4   58.09   28.40
  -4 -16   4   31.60   13.50
  -4 -16   4   43.60   24.70
  -4 -16   4   35.90   11.60
  -4  16   4   31.20    5.90
  -4  16   4   31.80   11.30
  -4  16   4   37.50   13.00
  -4  16   4   21.20    8.80
   3 -16  -4    9.30   11.00
  -3 -16   4    3.60    9.50
  -3 -16   4    4.40    9.40
  -3 -16   4   14.30   10.10
  -3 -16   4  -10.00   18.00
  -3 -16   4   45.50   27.80
   3 -16  -4    6.90    4.30
  -3  16   4    1.80    6.80
  -3  16   4    5.20   13.30
  -3  16   4    4.70    7.10
  -3  16   4    6.70    4.60
  -2 -16   4   45.10   13.30
   2 -16  -4   60.09   10.40
   2 -16  -4   50.69    7.10
  -2 -16   4   59.09   13.90
  -2 -16   4   19.40   18.30
  -2 -16   4   27.30   12.40
  -2  16   4   50.39    8.20
  -2  16   4   43.60   11.30
  -2  16   4   48.80    7.50
  -1 -16   4  297.27   30.30
  -1 -16   4  311.27   31.40
   1 -16  -4  315.87   19.50
  -1 -16   4  301.67   32.90
   1 -16  -4  332.37   17.30
   1 -16  -4  315.07   17.20
   1 -16  -4  300.87   18.90
  -1 -16   4  309.97   16.20
  -1  16   4  298.17   17.30
  -1  16   4  316.37   23.60
  -1  16   4  313.17   29.40
   0 -16   4 1894.41   69.39
   0 -16   4 1840.52   99.69
   0 -16  -4 1860.61   70.09
   0 -16   4 1835.62  102.59
   0 -16  -4 1796.12   71.59
   0  16   4 1859.21   70.39
   0  16   4 1835.92   78.19
   1 -16   4  270.37   16.30
  -1 -16  -4  263.97   17.40
   1 -16   4  244.18   14.80
  -1 -16  -4  201.18   26.00
   1  16   4  247.48   16.10
  -1  16  -4  267.47   21.80
  -1  16  -4  241.78   29.00
  -1  16  -4  269.07   19.90
  -2 -16  -4   17.70   11.00
   2 -16   4    5.70    4.20
   2 -16   4    0.30    5.70
  -2 -16  -4   14.50    9.50
  -2 -16  -4   -9.70   10.50
   2  16   4    6.20    5.30
  -2  16  -4   -0.30    6.40
  -3 -16  -4   18.20   17.70
  -3 -16  -4   52.79   11.30
  -3 -16  -4   25.20    9.90
  -3 -16  -4   41.60   11.70
   3 -16   4   41.20    6.30
   3 -16   4   43.90    8.60
   3  16   4   51.99    7.60
  -3  16  -4   44.80    8.00
  -4 -16  -4    8.60    7.30
   4 -16   4   10.20    3.30
  -4 -16  -4   11.00    6.20
  -4  16  -4   14.50    4.00
  -5 -17   4   10.50   14.50
  -5 -17   4   30.60   22.60
  -5 -17   4   44.20   11.60
  -5  17   4   31.50    8.90
  -5  17   4   32.90   11.50
  -4 -17   4   21.80   20.30
   4 -17  -4   54.59    6.80
  -4 -17   4   50.89   12.10
  -4 -17   4   51.09   15.20
  -4  17   4   32.10   12.30
  -4  17   4   48.90    7.00
  -4  17   4   45.00   12.90
  -4  17   4   49.30    9.60
  -3 -17   4  258.07   29.10
   3 -17  -4  218.78   20.70
  -3 -17   4  226.08   22.80
  -3 -17   4  159.78   28.20
   3 -17  -4  258.77   14.10
  -3 -17   4  292.97   33.20
  -3 -17   4  207.48   36.50
  -3  17   4  250.07   15.80
  -3  17   4  211.68   31.30
  -3  17   4  241.78   20.10
   2 -17  -4  803.32   33.00
  -2 -17   4  714.83   57.09
  -2 -17   4  751.72   50.29
  -2 -17   4  768.92   42.70
   2 -17  -4  799.92   36.00
  -2 -17   4  727.43   52.69
  -2  17   4  773.72   42.40
  -2  17   4  754.92   32.80
  -2  17   4  782.42   34.70
   1 -17  -4  138.69   13.70
  -1 -17   4  149.09   10.90
  -1 -17   4  128.69   23.70
   1 -17  -4  139.49   13.40
  -1 -17   4  153.98   24.80
   1 -17  -4  150.18   11.90
  -1 -17   4  177.18   24.20
   1 -17  -4  162.18   13.80
  -1  17   4  160.08   14.20
  -1  17   4  152.18   12.00
  -1  17   4  147.69   17.20
   0 -17  -4 1493.05   60.09
   0 -17   4 1452.25   88.09
   0 -17   4 1542.75   57.99
   0 -17   4 1522.55   91.19
   0  17  -4 1554.14   70.59
   0  17   4 1447.16   61.09
   0  17   4 1482.25   58.89
  -1 -17  -4  803.72   36.20
  -1 -17  -4  777.72   45.00
   1 -17   4  806.52   35.20
   1 -17   4  766.42   33.40
   1  17   4  787.42   35.00
  -1  17  -4  773.62   47.20
  -1  17  -4  879.31   40.80
  -2 -17  -4  358.96   29.50
  -2 -17  -4  325.27   26.00
  -2 -17  -4  248.88   26.00
   2 -17   4  322.47   19.30
   2 -17   4  319.77   17.40
  -2  17  -4  305.47   21.60
   2  17   4  322.27   18.60
  -3 -17  -4   19.10   10.30
   3 -17   4   51.59    8.90
  -3 -17  -4   39.70   10.40
  -3 -17  -4   30.00   10.30
  -3 -17  -4   49.60   12.00
   3  17   4   45.40    7.20
  -5 -18   4   24.30   20.60
  -5 -18   4   41.00   11.00
  -5 -18   4   42.70   21.10
  -5  18   4   34.40   10.80
  -5  18   4   27.20    8.30
  -4 -18   4    5.70    8.90
   4 -18  -4    6.10    5.00
  -4 -18   4    1.30    9.40
  -4  18   4    7.70    4.30
  -4  18   4   17.50    7.90
  -4  18   4    2.00    9.40
  -4  18   4    3.60    8.80
  -3 -18   4  348.07   58.39
  -3 -18   4  549.25   71.29
   3 -18  -4  370.86   24.70
  -3 -18   4  417.16   29.70
  -3 -18   4  257.57   52.89
   3 -18  -4  395.66   19.10
  -3  18   4  426.06   29.90
   2 -18  -4   -2.10    4.90
  -2 -18   4   -7.80    9.90
  -2 -18   4    5.20    8.80
   2 -18  -4    7.90    6.60
   2 -18  -4  -13.40    5.00
  -2 -18   4    4.60   12.00
  -2 -18   4   -2.20    8.80
  -2  18   4    2.80    4.80
  -2  18   4    4.80    7.00
  -2  18   4    9.20    5.20
   1 -18  -4  300.37   17.00
  -1 -18   4  281.87   34.90
  -1 -18   4  301.97   15.90
   1 -18  -4  300.57   19.20
  -1 -18   4  265.37   32.40
  -1  18   4  306.07   17.30
  -1  18   4  294.87   23.60
  -1  18   4  282.67   18.90
   0 -18  -4 1348.86   53.69
   0 -18   4 1237.08   82.59
   0 -18  -4 1309.37   69.19
   0 -18   4 1359.96   52.69
   0 -18  -4 1354.46   55.09
   0  18   4 1334.77   53.79
   0  18  -4 1514.65   67.79
   0  18   4 1309.97   56.09
  -1 -18  -4  244.28   16.70
   1 -18   4  253.27   16.00
  -1 -18  -4  217.98   26.30
  -1  18  -4  271.17   21.60
   1  18   4  245.88   15.90
  -2 -18  -4   67.09   13.80
   2 -18   4   48.60    8.40
   2 -18   4   42.30    6.50
  -2 -18  -4   36.30   12.90
  -2 -18  -4   63.79   14.20
   2  18   4   51.69    8.20
  -2  18  -4   52.69    9.70
   3 -18   4    3.40    6.20
   3 -18   4    2.70    3.40
  -3 -18  -4    0.30    7.30
  -3 -18  -4    2.70    6.90
  -3 -18  -4    4.80    7.00
  -3  18  -4    7.10    5.00
   3  18   4    2.50    4.40
  -5 -19   4   41.90   10.70
  -5 -19   4   42.60   19.30
  -5 -19   4   30.70   14.40
  -5  19   4   22.80    8.80
   4 -19  -4   35.60    6.10
  -4 -19   4   41.90   13.80
  -4 -19   4   39.10   11.50
  -4 -19   4   -6.60   18.70
  -4 -19   4   11.70   14.40
  -4 -19   4   68.49   27.30
  -4  19   4   48.80    6.60
  -4  19   4   28.90   12.10
   3 -19  -4   56.39    7.20
   3 -19  -4   58.39   11.50
  -3 -19   4   58.59   15.90
  -3 -19   4   69.89   13.60
  -3  19   4   57.19   13.40
   3  19  -4   32.30   13.90
  -3  19   4   53.39    7.90
  -2 -19   4  147.99   27.20
  -2 -19   4  118.29   21.70
   2 -19  -4  115.09   12.10
   2 -19  -4  130.79   13.80
  -2 -19   4  116.99   17.10
   2 -19  -4  123.29   10.30
  -2 -19   4  101.59   22.80
  -2  19   4  129.29   17.10
  -2  19   4  118.19   12.00
  -2  19   4  121.79   11.10
  -1 -19   4  217.38   32.30
   1 -19  -4  239.08   15.00
  -1 -19   4  231.48   13.70
   1 -19  -4  243.28   17.00
  -1 -19   4  198.88   30.20
  -1  19   4  252.67   15.60
  -1  19   4  246.38   21.90
  -1  19   4  226.68   16.80
   1  19  -4  231.08   24.40
   0 -19  -4 1454.45   70.59
   0 -19   4 1522.45   94.09
   0 -19  -4 1624.24   63.29
   0 -19   4 1622.24   60.89
   0  19  -4 1638.94   75.09
   0  19   4 1556.14   63.59
   0  19   4 1677.63   62.09
  -1 -19  -4  566.24   36.60
  -1  19  -4  624.34   33.10
  -1  19  -4  499.25   38.50
  -2 -19  -4   51.49   15.30
   2 -19   4   35.20    7.00
  -2 -19  -4   37.60   11.80
   2 -19   4   29.50    5.40
  -2 -19  -4   21.90   11.40
   2  19   4   36.30    6.80
   2  19   4   41.70    7.50
  -2  19  -4   39.20    9.00
  -3 -19  -4   60.59   11.70
  -3 -19  -4   58.19   11.20
  -3 -19  -4   79.29   18.70
   3 -19   4   57.49    9.50
  -3  19  -4   65.79    8.50
   3  19   4   76.69    8.20
  -5 -20   4  155.88   16.50
  -5  20   4  105.39   16.00
  -4 -20   4   45.70   11.50
   4 -20  -4   59.99    7.10
  -4 -20   4   43.70   16.10
  -4 -20   4   21.50   18.10
  -4 -20   4   37.60   25.20
  -4 -20   4   65.99   15.30
  -4  20   4   78.49   14.80
  -4  20   4   83.59    8.00
  -3 -20   4  -22.70   13.10
   3 -20  -4    2.50    4.60
  -3 -20   4   14.10   10.40
  -3 -20   4    4.50    8.70
   3 -20  -4   -3.30    8.90
  -3  20   4    7.90    4.40
  -3  20   4   11.20    8.90
  -2 -20   4   15.40   14.10
  -2 -20   4   -6.30   12.80
   2 -20  -4   20.40    6.20
   2 -20  -4   47.20    8.70
  -2 -20   4   22.60   12.30
  -2 -20   4   45.90   21.40
   2  20  -4   17.30   12.70
  -2  20   4   25.50    6.90
  -2  20   4   14.30    6.10
  -2  20   4   22.90   10.00
   1 -20  -4   22.20    6.30
   1 -20  -4   37.60    7.70
  -1 -20   4   19.60   14.10
  -1 -20   4    9.60   12.40
  -1 -20   4    1.20   11.70
  -1 -20   4   26.80    5.40
   1  20  -4   42.20   16.40
  -1  20   4   30.00    7.70
  -1  20   4   26.80    6.20
   0 -20   4  978.70   38.30
   0 -20  -4  965.20   40.60
   0 -20  -4  845.62   48.00
   0 -20   4  857.51   67.59
   0  20   4  891.51   41.20
   0  20   4  958.40   39.40
   1 -20   4  112.09   10.70
  -1 -20  -4  121.69   11.70
  -1 -20  -4  130.89   18.50
  -1  20  -4   83.29   21.20
   1  20   4  123.79   11.10
  -1  20  -4  112.49   14.70
  -2 -20  -4   10.70   10.90
   2 -20   4   10.00    5.10
   2 -20   4   17.90    4.30
  -2 -20  -4   11.50    8.30
   2  20   4   11.20    5.10
  -2  20  -4   15.60    7.00
   2  20   4   14.10    5.40
  -3 -20  -4    8.10    8.40
  -3 -20  -4   21.00    7.50
   3 -20   4   17.50    6.10
  -3  20  -4   13.90    5.00
   3  20   4   22.80    5.20
  -5 -21   4   53.89   16.40
  -4 -21   4  106.79   35.80
   4 -21  -4  138.49   11.40
  -4 -21   4  111.39   14.00
  -4 -21   4   83.59   22.00
  -4 -21   4  134.49   18.20
  -4  21   4  125.59   17.10
  -3 -21   4   -0.70   14.80
  -3 -21   4   11.90   10.00
   3 -21  -4   15.60    8.60
   3 -21  -4   20.80    5.60
  -3 -21   4   39.00   26.00
  -3 -21   4   23.40   11.50
  -3  21   4   21.00   10.40
  -3  21   4   16.10    5.50
   2 -21  -4   -2.40    4.50
   2 -21  -4   -4.90    5.70
  -2 -21   4    3.70    8.30
  -2 -21   4    1.60    8.20
  -2 -21   4   15.20   20.10
  -2 -21   4  -12.70   13.20
  -2 -21   4  -21.70   12.70
   2  21  -4   -6.60   10.90
  -2  21   4    6.80    5.30
  -2  21   4   -3.90    7.60
  -2  21   4    0.50    5.00
   1 -21  -4  160.48   12.40
  -1 -21   4  115.89   25.70
   1 -21  -4  155.08   15.10
  -1 -21   4  101.29   27.80
  -1  21   4  143.99   14.90
   1  21  -4  206.18   25.40
   0 -21  -4  214.28   26.20
   0 -21   4  274.37   17.30
   0 -21   4  190.38   33.80
   0 -21  -4  233.98   17.80
   0  21   4  286.27   18.40
   0  21  -4  255.27   30.10
   0  21   4  232.38   19.30
  -1 -21  -4   41.90   14.00
  -1 -21  -4   28.20    6.70
   1 -21   4   28.40    5.90
  -1  21  -4   34.40   11.10
   1  21   4   23.70    6.10
  -1  21  -4   -5.90   13.30
  -2 -21  -4   46.50   11.10
   2 -21   4   48.00    7.50
  -2 -21  -4   39.70   10.60
   2  21   4   46.70    7.20
  -2  21  -4   63.89   13.10
   3 -21   4  176.28   12.30
  -3 -21  -4  190.98   15.50
  -3  21  -4  209.18   13.80
   3  21   4  162.28   12.00
   4 -22  -4  249.38   13.40
  -4 -22   4  277.77   23.50
  -4 -22   4  223.98   35.80
  -4 -22   4  213.38   38.60
  -4  22   4  257.37   13.00
  -3 -22   4   24.20   25.80
  -3 -22   4   25.10   11.40
  -3 -22   4   31.00   10.80
  -3 -22   4   -1.90   22.40
   3 -22  -4   20.50    5.60
  -3 -22   4   -6.00   17.60
  -3  22   4   26.80    6.00
  -3  22   4   22.40   10.60
  -2 -22   4   46.10   14.00
  -2 -22   4   44.10   11.80
   2 -22  -4   42.00    7.30
  -2 -22   4   10.30   20.20
  -2 -22   4   32.00   20.00
   2 -22  -4   35.10    7.90
  -2 -22   4   16.40   18.30
   2  22  -4   51.69   15.00
  -2  22   4   40.70    7.30
  -2  22   4   32.90   11.80
   1 -22  -4    1.60    5.00
   1 -22  -4    0.50    5.20
  -1 -22   4  -14.90   10.80
  -1 -22   4    0.40    4.30
  -1 -22   4   10.90   10.50
   1  22  -4   32.00   16.10
  -1  22   4    0.50    6.00
  -1  22   4    4.70    4.70
   0 -22   4    3.70    4.20
   0 -22  -4    9.40   14.90
   0 -22  -4   10.80    5.10
   0 -22   4   -3.40   10.20
   0  22   4    7.50    9.30
   0  22  -4  -30.00   15.20
   0  22   4    4.70    5.00
   1 -22   4    9.30    4.70
  -1 -22  -4   18.50    5.60
  -1  22  -4   30.70   10.50
   1  22   4    7.60    4.80
  -1  22  -4  -12.30   12.00
   2 -22   4   37.90    6.20
  -2 -22  -4   42.80   15.20
  -2 -22  -4   31.50   11.90
   2  22   4   42.20    6.40
   2  22   4   42.40    6.60
  -2  22  -4   47.60    8.20
  -3 -22  -4  111.39   11.50
   3 -22   4  128.89   11.70
  -3  22  -4  115.09    8.90
  -4 -23   4   30.10    9.80
  -4 -23   4   61.09   22.70
  -4 -23   4   33.80   20.90
  -4  23   4   29.80    4.30
  -3 -23   4   77.19   16.20
   3 -23  -4   57.09    9.90
  -3 -23   4   50.59   25.40
  -3 -23   4   45.20   22.90
  -3 -23   4   71.69   13.30
   3 -23  -4   69.59    8.10
  -3  23   4   81.09   14.30
  -3  23   4   66.89    8.00
  -2 -23   4   16.50   10.40
  -2 -23   4   19.50    9.70
   2 -23  -4   27.40    7.10
  -2 -23   4   19.80   20.70
  -2 -23   4   13.60   19.30
   2 -23  -4   14.60    7.00
  -2 -23   4   47.60   23.50
  -2  23   4   12.80    6.10
   2  23  -4   44.30   15.20
  -2  23   4   18.90    9.90
  -1 -23   4  183.28   22.70
  -1 -23   4  146.29   22.80
  -1 -23   4  194.08   11.70
  -1 -23   4  121.89   27.60
   1 -23  -4  182.98   13.30
   1 -23  -4  177.28   14.10
  -1  23   4  177.28   14.30
   1  23  -4  207.58   27.20
  -1  23   4  186.88   12.90
   0 -23  -4   25.80    6.40
   0 -23   4   23.20   12.50
   0 -23   4   25.00    5.40
   0  23   4   25.00   10.20
   0  23  -4   -4.50   16.30
   0  23   4   22.20    5.80
  -1 -23  -4  244.98   15.40
   1 -23   4  282.27   15.50
  -1  23  -4  256.57   21.10
  -1  23  -4  243.58   26.00
   1  23   4  278.27   15.50
  -2 -23  -4  230.28   19.80
   2 -23   4  205.38   12.60
   2  23   4  190.18   11.80
  -2  23  -4  211.48   14.60
   2  23   4  220.48   14.30
  -4 -24   4   14.00    7.20
  -4 -24   4   26.90   19.30
  -4  24   4    8.90    3.00
  -3 -24   4    7.30    9.50
  -3 -24   4   14.60   13.50
   3 -24  -4   23.30    7.30
   3 -24  -4   10.00    5.30
  -3 -24   4   15.40   31.50
  -3 -24   4   54.99   36.20
  -3  24   4    8.90    9.30
  -2 -24   4  197.98   23.10
   2 -24  -4  205.48   14.80
   2 -24  -4  202.18   13.10
  -2 -24   4  154.28   29.40
  -2 -24   4  209.58   19.60
  -2 -24   4  190.58   35.40
  -2  24   4  233.28   13.40
  -2  24   4  198.98   13.80
  -2  24   4  240.08   31.90
   1 -24  -4   54.59    8.20
  -1 -24   4   65.59   15.30
   1 -24  -4   51.19    8.10
  -1 -24   4   41.50   14.50
  -1 -24   4   22.50   19.50
  -1  24   4   53.99    7.40
  -1  24   4   40.90    7.90
   1  24  -4   41.80   17.70
   0 -24   4   37.40    6.20
   0 -24  -4   21.70    6.00
   0  24   4   36.20    6.60
   0  24   4   38.70   13.00
   0  24  -4    7.70   15.60
  -1 -24  -4   41.80    7.00
   1 -24   4   43.00    6.40
  -1  24  -4   13.90   10.80
   1  24   4   36.20    6.30
  -1  24  -4    6.90   12.50
  -2 -24  -4   43.50    9.30
   2 -24   4   40.00    5.50
   2  24   4   37.20    5.30
   2  24   4   45.90    6.30
  -4 -25   4   46.80    8.70
  -4 -25   4   52.69   18.00
  -4 -25   4   64.09   23.20
  -4  25   4   47.60    4.90
   3 -25  -4   -1.00    4.80
   3 -25  -4   -2.80    6.00
  -3 -25   4   11.50   20.80
  -3 -25   4   43.70   26.60
  -3 -25   4    0.70    6.60
  -3  25   4   -3.00   10.50
  -3  25   4    1.50    3.40
   2 -25  -4  115.09    9.90
  -2 -25   4  100.59   14.50
  -2 -25   4  117.49   18.10
   2 -25  -4   86.39   10.00
  -2 -25   4  122.89   31.70
  -2 -25   4   86.69   33.20
  -2  25   4  122.29   17.20
   2  25  -4  137.09   19.30
  -2  25   4  114.39   11.60
  -1 -25   4  148.99   19.40
   1 -25  -4  125.39   10.90
   1 -25  -4  140.59   11.90
  -1 -25   4   92.79   27.10
  -1  25   4  140.99   10.70
   0 -25  -4  162.68   12.40
   0 -25   4  177.98   11.30
   0  25  -4  140.39   21.80
   0  25   4  176.58   11.90
   1 -25   4   24.60    4.90
   1  25   4   18.40    4.80
  -1  25  -4   14.60   12.70
   1  25   4   13.90    5.20
  -2 -25  -4   12.00    5.90
   2 -25   4   12.60    4.20
   2  25   4   11.80    4.50
  -2  25  -4    6.50    5.90
   3 -26  -4    6.00    5.20
   3 -26  -4    7.30    6.20
  -3 -26   4   10.20    7.20
  -3 -26   4   14.00   19.60
  -3  26   4    1.80    3.30
   2 -26  -4  262.27   14.50
  -2 -26   4  276.17   57.49
   2 -26  -4  244.58   15.50
  -2 -26   4  214.58   32.00
  -2 -26   4  271.07   20.00
  -2 -26   4  271.17   30.70
   2  26  -4  305.37   28.50
  -2  26   4  243.58   22.20
  -2  26   4  232.88   14.40
  -1 -26   4   20.90    9.20
  -1 -26   4   24.70    9.00
   1 -26  -4   17.50    5.50
  -1 -26   4  -17.50   18.50
   1  26  -4   -0.50   12.50
  -1  26   4   12.00    6.90
  -1  26   4   21.70    5.30
   0 -26   4   42.20   11.90
   0 -26  -4   37.00    7.10
   0  26  -4   10.20   11.80
   0  26   4   38.60    7.30
   0  26   4   49.50    9.10
  -1 -26  -4  200.68   17.80
   1 -26   4  188.98   17.90
   1 -26   4  186.18   11.00
   1  26   4  174.98   11.30
   1  26   4  195.88   11.30
  -2 -26  -4   29.10    6.60
   2 -26   4   27.20    4.10
  -3 -27   4   97.89   28.90
   3 -27  -4   87.99    8.90
  -3 -27   4   64.79   31.40
  -3 -27   4   82.09   12.20
  -3  27   4   72.59    6.80
  -2 -27   4    7.40   15.60
   2 -27  -4   13.00    5.00
   2 -27  -4    7.50    5.30
  -2 -27   4    5.80    7.70
  -2 -27   4   47.30   28.20
  -2  27   4    4.40    4.10
  -1 -27   4  101.59   13.10
   1 -27  -4  106.29    9.70
  -1 -27   4  103.29   15.50
  -1  27   4   90.39    9.50
  -1  27   4   98.69    8.30
   1  27  -4  101.39   16.30
   0 -27  -4   41.00    6.30
   0 -27   4   47.00   10.70
   0 -27   4   40.50    5.20
   0  27   4   40.20    5.80
   0  27  -4   60.19   20.60
   1 -27   4    1.50    3.00
  -1 -27  -4    2.00    5.20
   1 -27   4   -7.70    7.10
   1  27   4    5.30    5.10
   1  27   4    3.60    3.30
  -3 -28   4   -9.40   12.40
  -3 -28   4    2.50    5.20
  -3  28   4    6.70    3.10
  -2 -28   4  -30.10   22.20
   2 -28  -4   13.50    4.60
  -2 -28   4   -1.90   11.60
  -2 -28   4   14.60    7.70
  -2  28   4   21.20    7.90
   1 -28  -4    3.60    4.30
  -1 -28   4    8.40    7.50
  -1 -28   4   24.20    8.70
  -1  28   4   11.50    3.90
  -1  28   4   -0.70    6.60
   0 -28  -4   41.50    5.60
   0 -28   4   29.80    8.60
   0 -28   4   39.80    9.50
   0  28   4   34.70    5.10
   1 -28   4   23.70    4.20
  -1 -28  -4   26.90    7.30
   1  28   4   26.10    4.10
  -2 -29   4   94.69   12.00
   2 -29  -4   97.29    8.10
  -2  29   4   83.09    7.80
   1 -29  -4   87.09    8.00
  -1 -29   4   83.49   15.20
  -1  29   4   89.69    7.10
   0 -29   4   25.90    8.60
   0  29   4   27.70    4.30
  -1 -30   4    5.00    6.80
   1 -30  -4    0.10    3.40
  -6   0   5  311.57   24.90
  -6   0   5  307.97   24.50
  -6   0   5  375.96   27.90
  -5   0   5    4.40    6.70
  -5   0   5    2.40    6.10
  -5   0   5   24.10    9.50
  -5   0   5   -1.80    9.10
  -5   0   5   30.90   10.80
  -4   0   5  461.45   42.30
  -4   0   5  492.65   30.80
  -4   0   5  424.46   28.10
  -4   0   5  476.75   38.80
  -4   0   5  469.95   42.60
  -3   0   5 1530.35   82.99
  -3   0   5 1485.45   64.69
  -3   0   5 1513.25   75.79
   3   0  -5 1413.36   59.89
   2   0  -5    2.50    2.50
  -2   0   5   -0.60    8.10
   2   0  -5    6.30    3.00
  -2   0   5    4.80    6.60
  -2   0   5    1.10    3.60
  -2   0   5    4.60    5.10
   2   0  -5   -0.50    3.10
   1   0  -5   31.80    6.70
   1   0  -5   32.40    5.70
  -1   0   5   28.00    5.50
   0   0  -5   39.50    7.30
   0   0   5   43.90    7.30
   0   0   5   36.40    6.00
   0   0  -5   42.30    7.40
   0   0   5   42.00    6.40
   0   0  -5   43.50    6.40
   0   0  -5   37.50    5.00
  -1   0  -5    5.40    5.40
   1   0   5   23.10    9.70
   1   0   5   24.70    5.70
  -1   0  -5    3.20    4.70
   1   0   5   41.60    6.50
  -1   0  -5   17.20    5.60
   1   0   5   22.70    7.30
  -2   0  -5  612.84   35.40
   2   0   5  525.35   33.50
   2   0   5  630.24   30.10
  -2   0  -5  663.93   40.80
  -2   0  -5  603.84   36.50
   2   0   5  636.34   30.40
  -2   0  -5  606.54   34.70
  -3   0  -5   53.39   11.60
   3   0   5   67.79    9.30
   3   0   5   71.59    9.40
  -3   0  -5   46.90   13.40
  -3   0  -5   69.59   14.70
   4   0   5  258.27   14.20
  -4   0  -5  236.38   18.90
  -6  -1   5  163.98   17.50
  -6  -1   5  157.28   17.40
  -6   1   5  169.88   17.80
  -6   1   5  158.48   17.60
  -5  -1   5  221.98   21.30
  -5  -1   5  219.08   25.20
  -5  -1   5  191.88   25.00
  -5  -1   5  241.58   21.30
  -5  -1   5  230.38   27.80
  -5   1   5  204.48   24.80
  -5   1   5  245.98   22.40
  -5   1   5  211.08   26.40
  -5   1   5  258.47   22.90
  -5   1   5  217.78   27.80
  -4  -1   5  250.87   21.70
  -4  -1   5  236.18   30.70
  -4  -1   5  238.18   29.60
  -4  -1   5  237.98   26.80
  -4  -1   5  198.98   20.00
  -4   1   5  272.07   22.50
  -4   1   5  232.88   30.40
  -4   1   5  204.28   20.60
  -4   1   5  259.67   31.80
  -4   1   5  233.58   27.20
  -3  -1   5 2043.80   92.79
   3  -1  -5 1927.41   76.29
  -3  -1   5 1983.50   80.49
  -3  -1   5 2057.39  100.09
  -3   1   5 1993.90   80.89
  -3   1   5 2098.29  102.49
  -3   1   5 2019.30   93.19
   3   1  -5 1854.01   75.79
  -3   1   5 1637.04   78.69
   2  -1  -5  173.28   12.40
  -2  -1   5  178.98   12.20
  -2  -1   5  157.98   27.50
  -2  -1   5  154.48   10.50
   2  -1  -5  181.08   11.20
   2   1  -5  157.18    8.90
  -2   1   5  147.09   18.00
   2   1  -5  179.88   12.70
  -2   1   5  160.98   12.20
  -2   1   5  187.58   25.30
  -2   1   5  164.08   10.70
  -2   1   5  160.28   20.90
   2   1  -5  162.48   10.50
   1  -1  -5  376.96   18.70
  -1  -1   5  368.46   18.30
   1  -1  -5  405.16   20.60
  -1  -1   5  375.06   22.70
  -1   1   5  359.66   18.30
   1   1  -5  366.56   18.70
   1   1  -5  369.46   23.90
   1   1  -5  378.66   20.40
  -1   1   5  342.67   23.30
   0  -1   5   38.40    6.30
   0  -1   5   19.60    5.90
   0  -1  -5   25.30    6.10
   0  -1  -5   22.60    6.30
   0  -1  -5   24.70    5.50
   0  -1   5   26.80    5.70
   0   1   5   25.60    5.30
   0   1  -5   23.90    4.30
   0   1   5   26.00    5.50
   0   1  -5   25.70    5.50
   0   1  -5   22.80    5.90
   0   1  -5   27.20    6.60
   0   1   5   30.90    6.40
  -1  -1  -5  530.25   28.40
   1  -1   5  517.75   30.20
   1  -1   5  518.35   26.40
  -1  -1  -5  536.65   25.70
  -1  -1  -5  549.45   34.80
  -1  -1  -5  548.65   30.50
   1  -1   5  551.64   25.60
   1  -1   5  513.65   27.40
   1   1   5  520.75   28.00
  -1   1  -5  531.25   29.50
   1   1   5  520.75   25.20
  -1   1  -5  542.55   26.10
   1   1   5  507.95   25.70
   1   1   5  508.55   29.70
  -1   1  -5  528.65   28.60
   2  -1   5   68.29    9.90
   2  -1   5   57.89   12.10
   2  -1   5   82.99   10.20
   2   1   5   71.79    9.70
   2   1   5   70.09   10.30
   2   1   5   31.10   12.00
   3  -1   5  165.98   13.20
   3  -1   5  157.18   13.30
  -3  -1  -5  141.69   17.90
  -3  -1  -5  158.08   21.20
  -3   1  -5  132.39   20.30
  -3   1  -5  145.39   17.60
  -3   1  -5  142.89   17.70
   3   1   5  151.48   13.20
   3   1   5  151.28   12.90
  -3   1  -5  138.49   15.00
  -3   1  -5  150.68   20.20
  -4  -1  -5   16.10    9.70
   4  -1   5   16.70    4.80
   4   1   5   35.40    5.50
  -6  -2   5  176.38   18.20
  -6  -2   5  172.28   18.20
  -6  -2   5  202.78   21.00
  -6   2   5  252.67   23.80
  -6   2   5  157.28   18.00
  -6   2   5  172.48   18.00
  -5  -2   5  281.57   28.20
  -5  -2   5  270.97   22.70
  -5  -2   5  265.77   28.20
  -5  -2   5  274.87   22.50
  -5  -2   5  271.97   30.00
  -5   2   5  272.17   28.60
  -5   2   5  245.08   28.70
  -5   2   5  259.87   30.80
  -5   2   5  317.17   25.20
  -5   2   5  325.47   25.90
  -4  -2   5  499.85   39.30
  -4  -2   5  467.15   42.50
  -4  -2   5  523.05   44.20
  -4  -2   5  503.55   30.90
  -4  -2   5  417.96   28.30
  -4   2   5  448.66   29.70
  -4   2   5  503.05   44.60
  -4   2   5  531.15   32.40
  -4   2   5  513.95   45.90
  -4   2   5  498.45   40.20
  -3  -2   5  824.62   41.70
   3  -2  -5  805.82   40.30
  -3  -2   5  881.21   56.59
  -3  -2   5  847.92   50.69
  -3   2   5  837.82   42.50
   3   2  -5  793.32   40.30
  -3   2   5  811.52   57.59
  -3   2   5  767.12   40.40
  -3   2   5  848.12   51.69
  -2  -2   5  303.77   15.90
  -2  -2   5  343.77   17.80
  -2  -2   5  355.56   29.00
  -2  -2   5  309.87   24.50
   2  -2  -5  338.47   18.60
  -2   2   5  371.26   39.10
   2   2  -5  355.36   19.10
   2   2  -5  340.47   16.90
  -2   2   5  335.17   17.90
  -2   2   5  335.17   24.90
  -2   2   5  329.47   17.00
   2   2  -5  341.87   14.80
  -2   2   5  345.97   29.60
  -1  -2   5  177.98   12.20
  -1  -2   5  190.38   12.30
   1  -2  -5  197.18   12.00
  -1   2   5  164.38   13.30
   1   2  -5  192.18    9.90
   1   2  -5  184.78   12.10
  -1   2   5  187.28   11.90
  -1   2   5  197.28   17.00
   1   2  -5  177.18   12.30
   0  -2   5   37.10    6.40
   0  -2   5   35.00    6.10
   0  -2   5   40.70    7.00
   0  -2  -5   42.20    7.00
   0  -2  -5   36.30    7.30
   0   2  -5   41.40    7.60
   0   2  -5   33.40    4.80
   0   2   5   33.00    7.10
   0   2  -5   30.90    6.50
   0   2  -5   41.40    6.50
   0   2   5   40.20    6.60
   0   2   5   39.20    6.50
   1  -2   5   84.39   12.80
   1  -2   5   65.99    9.70
  -1  -2  -5   52.09    9.70
  -1  -2  -5   91.79   10.60
   1  -2   5   85.39   11.20
  -1  -2  -5   67.99   10.70
   1  -2   5   72.69    8.80
   1   2   5   61.09   11.40
  -1   2  -5   61.69    9.20
  -1   2  -5   67.69   10.70
   1   2   5   83.69   11.90
   1   2   5   99.99   10.60
  -1   2  -5   61.49   10.10
   1   2   5   83.49    8.70
  -2  -2  -5  845.92   41.60
   2  -2   5  740.13   40.40
   2  -2   5  829.42   36.80
   2  -2   5  821.12   35.50
  -2  -2  -5  826.22   43.10
  -2  -2  -5  772.02   47.10
   2   2   5  776.62   40.80
   2   2   5  801.92   37.80
  -2   2  -5  836.02   41.60
   2   2   5  810.92   36.50
  -2   2  -5  807.02   42.80
   3  -2   5   57.69    8.90
   3  -2   5   67.59    9.80
  -3  -2  -5   54.99   14.30
  -3  -2  -5   67.59   14.20
  -3  -2  -5   63.49   14.90
  -3  -2  -5   58.89   12.30
  -3   2  -5   60.49   13.80
  -3   2  -5   63.79   14.80
  -3   2  -5   62.79   12.30
   3   2   5   74.19    9.80
  -3   2  -5   57.39   10.30
   3   2   5   69.09    9.60
  -4  -2  -5   28.40   10.30
   4  -2   5   35.60    5.80
   4   2   5   19.00    4.90
  -6  -3   5   73.09   14.00
  -6  -3   5   78.49   13.10
  -6   3   5   65.99   12.70
  -6   3   5   66.99   11.80
  -5  -3   5  238.28   25.80
  -5  -3   5  217.78   20.60
  -5  -3   5  203.38   20.20
  -5  -3   5  230.28   27.30
  -5  -3   5  234.98   26.30
  -5   3   5  287.87   26.30
  -5   3   5  282.67   24.30
  -5   3   5  240.78   26.90
  -5   3   5  188.98   26.00
  -5   3   5  216.58   28.50
  -4  -3   5  728.33   52.89
  -4  -3   5  584.24   35.20
  -4  -3   5  735.73   53.69
  -4  -3   5  753.72   49.10
  -4  -3   5  722.23   38.60
  -4   3   5  760.52   40.40
  -4   3   5  721.33   49.90
  -4   3   5  699.13   54.19
  -4   3   5  683.43   37.50
  -4   3   5  716.73   56.39
  -3  -3   5  313.37   24.00
  -3  -3   5  330.77   29.20
  -3  -3   5  332.37   32.50
  -3  -3   5  330.17   33.70
  -3   3   5  326.37   30.40
  -3   3   5  313.57   15.90
  -3   3   5  273.37   22.70
  -3   3   5  312.37   34.50
  -3   3   5  358.26   25.70
  -2  -3   5   95.99    9.40
  -2  -3   5   97.59   18.30
  -2  -3   5  105.59   16.80
   2  -3  -5   94.19    9.40
  -2  -3   5   94.69    8.00
  -2  -3   5   78.79   13.70
   2   3  -5   81.09    9.60
  -2   3   5   96.59   18.30
   2   3  -5   92.99    7.60
   2   3  -5   93.49    6.80
  -2   3   5   95.69   15.10
  -2   3   5   85.29    8.40
  -2   3   5  105.89   10.60
   1  -3  -5  369.96   18.80
  -1  -3   5  338.67   34.40
  -1  -3   5  366.36   17.90
   1  -3  -5  372.06   20.80
   1   3  -5  358.06   16.00
  -1   3   5  371.86   19.10
   1   3  -5  374.86   19.00
  -1   3   5  373.06   18.40
   1   3  -5  394.96   19.50
   0  -3  -5   78.39   10.40
   0  -3  -5   81.89    8.30
   0  -3   5   77.39    7.90
   0  -3  -5   68.29    9.10
   0  -3   5   69.39    8.60
   0  -3   5   75.79    9.30
   0   3   5   74.09    7.80
   0   3  -5   81.79    9.90
   0   3  -5   80.79    9.50
   0   3  -5   67.89    6.70
   0   3   5   70.39    8.40
   0   3   5   78.39    9.90
   1  -3   5  174.28   14.50
  -1  -3  -5  171.58   14.60
  -1  -3  -5  175.18   15.80
  -1  -3  -5  172.48   13.00
   1  -3   5  177.48   12.50
   1   3   5  173.98   12.60
  -1   3  -5  161.38   15.30
   1   3   5  153.68   15.60
  -1   3  -5  175.38   13.60
   1   3   5  130.89   16.90
  -1   3  -5  155.78   14.10
   2  -3   5   55.49    8.80
  -2  -3  -5   51.19   10.80
   2  -3   5   39.00   11.40
   2  -3   5   58.79    8.30
  -2  -3  -5   47.20   10.80
  -2   3  -5   42.50    9.80
  -2   3  -5   46.30   12.10
   2   3   5   54.39   14.80
  -2   3  -5   53.59   11.10
   3  -3   5   67.29    9.80
  -3  -3  -5   60.79   13.30
   3  -3   5   65.39    9.30
  -3  -3  -5   51.99   11.70
  -3  -3  -5   41.70   12.80
  -3  -3  -5   56.79   11.90
   3   3   5   55.89    8.70
   3   3   5   59.69    8.90
  -3   3  -5   66.29   10.70
  -3   3  -5   58.69   14.80
  -3   3  -5   70.29   12.70
   4  -3   5   92.29    8.40
  -4  -3  -5  100.79   12.80
   4   3   5   80.79    8.30
  -6  -4   5  156.48   18.20
  -6  -4   5  185.38   20.50
  -6   4   5  140.19   17.30
  -6   4   5  158.88   17.00
  -6   4   5  233.58   23.50
  -5  -4   5  252.07   21.40
  -5  -4   5  195.58   20.10
  -5  -4   5  220.68   25.60
  -5  -4   5  267.97   28.80
  -5  -4   5  251.57   26.00
  -5   4   5  235.78   27.80
  -5   4   5  245.58   30.30
  -5   4   5  244.68   27.20
  -4  -4   5  386.56   37.40
  -4  -4   5  363.86   25.90
  -4  -4   5  379.56   33.20
  -4  -4   5  386.06   36.70
  -4   4   5  361.56   39.70
  -4   4   5  403.36   28.70
  -4   4   5  377.16   34.90
  -4   4   5  355.96   27.20
  -3  -4   5  448.86   29.90
   3  -4  -5  520.95   27.00
  -3  -4   5  549.35   43.90
  -3  -4   5  515.35   41.20
  -3  -4   5  526.15   37.80
  -3   4   5  500.15   22.90
  -3   4   5  556.34   33.00
  -3   4   5  470.35   29.30
  -3   4   5  505.95   38.50
  -3   4   5  538.25   46.10
   2  -4  -5  129.39   11.00
  -2  -4   5  152.18   20.90
  -2  -4   5  132.89   10.90
  -2  -4   5  114.19   16.90
  -2  -4   5  127.29    9.30
  -2  -4   5  135.29   19.20
   2   4  -5  136.29    8.50
  -2   4   5  132.69   10.10
   2   4  -5  154.78   11.80
  -2   4   5  127.89   16.50
   2   4  -5  137.19    9.60
  -2   4   5  147.59   21.80
  -1  -4   5   72.59    7.90
  -1  -4   5   43.00   14.70
   1  -4  -5   68.59    7.20
  -1  -4   5   67.99    7.80
   1  -4  -5   65.89    7.70
   1   4  -5   75.19   11.70
   1   4  -5   68.79    8.30
   1   4  -5   68.19    5.60
  -1   4   5   71.29    8.00
   1   4  -5   64.89    7.90
  -1   4   5   75.09    8.80
   0  -4  -5  193.18   13.70
   0  -4   5  155.68   12.10
   0  -4  -5  200.68   14.80
   0  -4   5  180.58   12.80
   0  -4   5  180.78   12.00
   0   4   5  167.18   12.60
   0   4   5  181.78   12.20
   0   4  -5  172.98   10.40
   0   4  -5  179.38   14.50
   0   4  -5  181.08   12.40
   0   4  -5  190.08   13.50
   0   4   5  176.78   14.00
   1  -4   5   52.09    7.80
   1  -4   5   61.99   12.80
  -1  -4  -5   59.39   10.80
   1  -4   5   66.59    9.80
  -1  -4  -5   60.49   10.10
  -1  -4  -5   67.59    9.30
  -1   4  -5   65.69    9.70
  -1   4  -5   58.09    9.70
   1   4   5   62.29   11.40
  -1   4  -5   50.19    9.60
   1   4   5   70.09    8.90
  -1   4  -5   64.79    8.00
   1   4   5   53.69   11.20
   2  -4   5   49.60    7.80
   2  -4   5   40.80    7.80
  -2  -4  -5   27.50    9.10
  -2  -4  -5   40.10   10.50
  -2  -4  -5   32.30   11.20
   2  -4   5   33.50    9.90
  -2  -4  -5   40.50   20.00
  -2  -4  -5   32.60    8.70
  -2   4  -5   36.30    9.80
   2   4   5   41.00    7.80
   2   4   5   23.90    6.70
  -2   4  -5   26.00    8.10
  -2   4  -5   31.10    9.10
  -3  -4  -5  157.48   20.80
   3  -4   5  177.68   14.30
   3  -4   5  191.48   15.50
  -3  -4  -5  159.38   17.70
  -3  -4  -5  172.78   21.80
  -3  -4  -5  176.68   17.60
  -3   4  -5  148.59   16.80
  -3   4  -5  168.48   25.80
   3   4   5  177.88   13.80
  -3   4  -5  167.58   16.10
  -3   4  -5  185.28   23.00
   3   4   5  169.68   14.00
   4  -4   5   76.89    7.90
  -4  -4  -5   63.79   10.50
  -6  -5   5   29.90    9.80
  -6  -5   5   40.00   13.60
  -6   5   5   17.90    7.70
  -6   5   5   41.80   12.70
  -5  -5   5   50.09   13.80
  -5  -5   5   52.49   12.90
  -5  -5   5   43.40   11.40
  -5  -5   5   57.49   14.20
  -5  -5   5   82.49   13.80
  -5   5   5   43.60   15.70
  -5   5   5   76.09   16.60
  -5   5   5   77.49   14.80
  -5   5   5   46.00   15.00
  -5   5   5   49.80   12.80
  -4  -5   5  300.97   29.40
  -4  -5   5  280.87   22.90
  -4  -5   5  308.87   32.60
  -4  -5   5  306.57   33.50
  -4   5   5  325.77   32.10
  -4   5   5  326.57   27.20
  -4   5   5  288.97   35.80
  -4   5   5  359.36   27.60
  -3  -5   5  366.36   39.50
  -3  -5   5  317.77   25.20
  -3  -5   5  356.56   31.40
  -3  -5   5  357.26   33.70
   3  -5  -5  355.26   21.30
  -3   5   5  352.96   17.60
  -3   5   5  340.57   31.00
  -3   5   5  354.06   24.70
   3   5  -5  357.66   17.70
  -3   5   5  409.06   31.20
   3   5  -5  319.67   21.50
  -2  -5   5   29.80    7.30
  -2  -5   5   19.70   10.10
  -2  -5   5   19.10   10.80
  -2  -5   5   24.10    4.80
  -2  -5   5   34.30   11.70
  -2  -5   5   35.90   13.60
   2  -5  -5   21.30    5.40
  -2   5   5   25.20    5.40
   2   5  -5   26.00    5.10
   2   5  -5   20.20    5.60
  -2   5   5   41.00   13.30
  -2   5   5   17.00    9.30
   2   5  -5   32.20    4.40
  -1  -5   5  438.06   38.90
   1  -5  -5  418.16   20.00
  -1  -5   5  395.06   19.80
  -1  -5   5  394.36   19.20
   1  -5  -5  399.86   19.90
   1   5  -5  431.06   20.70
  -1   5   5  383.86   20.30
  -1   5   5  375.16   19.90
  -1   5   5  412.76   20.10
   1   5  -5  379.56   20.10
   1   5  -5  410.06   22.50
   1   5  -5  401.86   17.40
   0  -5  -5  414.86   22.80
   0  -5   5  352.36   19.20
   0  -5   5  385.56   20.40
   0  -5  -5  439.46   22.80
   0  -5  -5  401.76   23.70
   0  -5   5  416.06   20.20
   0  -5   5  425.16   35.50
   0   5   5  376.56   22.30
   0   5   5  351.86   20.50
   0   5  -5  381.76   17.80
   0   5  -5  405.06   22.10
   0   5  -5  391.76   19.90
   0   5   5  389.26   19.70
   0   5  -5  405.06   22.70
   0   5   5  417.26   20.60
  -1  -5  -5   91.39   13.00
  -1  -5  -5  101.59   11.10
  -1  -5  -5   95.89   23.10
   1  -5   5  103.99    9.80
   1  -5   5  104.89   12.10
  -1  -5  -5  103.59   11.80
   1  -5   5   82.79    9.40
   1   5   5   95.99    9.20
  -1   5  -5   88.29   12.50
   1   5   5   99.59   11.00
   1   5   5   90.79   12.60
   1   5   5   92.19   16.60
  -1   5  -5  119.79   12.20
  -1   5  -5  113.49   10.40
  -2  -5  -5  522.05   31.60
  -2  -5  -5  486.15   34.40
  -2  -5  -5  487.35   30.10
   2  -5   5  509.05   25.80
   2  -5   5  504.55   26.30
   2  -5   5  477.75   29.70
  -2  -5  -5  513.85   27.30
  -2  -5  -5  466.95   35.90
  -2   5  -5  489.75   27.60
  -2   5  -5  491.95   30.00
  -2   5  -5  519.65   38.50
  -2   5  -5  520.65   31.70
   2   5   5  505.85   26.70
   2   5   5  488.55   26.10
  -3  -5  -5  140.89   16.20
  -3  -5  -5  151.38   20.30
  -3  -5  -5  129.19   16.40
  -3  -5  -5  137.19   19.30
   3  -5   5  152.88   14.60
   3  -5   5  162.08   12.90
  -3   5  -5  154.58   16.40
  -3   5  -5  145.29   16.20
   3   5   5  157.28   13.20
   3   5   5  142.79   12.70
  -3   5  -5  140.19   14.70
   4  -5   5  113.79    8.90
  -4  -5  -5   98.29   12.80
  -6  -6   5   35.50   12.40
  -6  -6   5   78.59   16.80
  -6  -6   5   41.80   17.40
  -6   6   5   32.20   12.40
  -5  -6   5    5.60    6.70
  -5  -6   5    7.60    6.90
  -5  -6   5    8.40    8.10
  -5  -6   5   16.10    8.80
  -5  -6   5  -12.90    9.20
  -5   6   5    8.70    7.20
  -5   6   5   26.70   13.90
  -5   6   5    3.90    7.70
  -4  -6   5  250.67   29.90
  -4  -6   5  241.08   21.00
  -4  -6   5  268.37   30.10
  -4  -6   5  250.87   26.70
  -4   6   5  262.37   29.00
  -4   6   5  247.88   33.70
  -4   6   5  313.07   26.10
   4   6  -5  260.37   15.40
  -4   6   5  249.08   25.10
  -3  -6   5   36.80   12.60
  -3  -6   5   52.69   23.00
   3  -6  -5   48.40    9.00
  -3  -6   5   40.90   16.90
  -3  -6   5   38.10   18.00
  -3  -6   5   46.60   14.40
   3   6  -5   58.79   10.20
   3   6  -5   57.79    7.10
  -3   6   5   39.40   12.20
  -3   6   5   43.50   15.50
  -3   6   5   50.09   10.70
  -2  -6   5  421.36   35.80
  -2  -6   5  428.56   20.80
  -2  -6   5  321.27   26.80
  -2  -6   5  420.16   37.00
  -2  -6   5  405.56   19.00
  -2  -6   5  426.86   34.70
   2  -6  -5  410.76   21.50
  -2   6   5  416.56   20.70
  -2   6   5  445.16   28.30
   2   6  -5  443.56   22.60
   2   6  -5  430.86   18.00
  -2   6   5  450.55   37.80
   2   6  -5  420.36   19.80
   2   6  -5  411.96   20.80
   1  -6  -5   95.49   13.10
   1  -6  -5   91.69    9.60
  -1  -6   5   99.39   19.30
  -1  -6   5  103.99    8.90
  -1  -6   5  110.29    8.80
   1  -6  -5  108.59    8.90
  -1  -6   5   93.99   25.10
   1   6  -5   99.79    7.10
   1   6  -5   83.49    9.30
   1   6  -5  111.69    9.40
  -1   6   5   98.19   10.40
  -1   6   5   88.29    9.40
   1   6  -5  100.39    9.40
   0  -6   5   45.40    7.00
   0  -6   5   41.30    6.50
   0  -6  -5   52.69    9.70
   0  -6   5   57.59   13.60
   0  -6  -5   48.40    8.30
   0  -6   5   39.10    7.20
   0   6   5   58.79    8.00
   0   6  -5   45.50    5.80
   0   6   5   47.80    8.80
   0   6  -5   34.60    6.30
   0   6  -5   53.49    8.90
   0   6   5   47.40    8.80
   0   6   5   41.50    6.60
  -1  -6  -5   18.70    7.10
   1  -6   5   21.70    5.70
   1  -6   5   20.90    5.30
  -1  -6  -5   28.50    7.70
  -1  -6  -5   -0.10   12.70
  -1   6  -5   18.10    6.80
   1   6   5   24.70    5.60
  -1   6  -5   21.00    6.60
   1   6   5   10.80   10.00
   1   6   5   25.80    9.50
   1   6   5   34.60    6.90
   2  -6   5  112.39   11.70
  -2  -6  -5  165.78   18.30
  -2  -6  -5  113.79   15.50
   2  -6   5  118.79   11.70
   2  -6   5  112.09   14.20
  -2  -6  -5  127.09   16.50
  -2  -6  -5  134.79   14.40
  -2  -6  -5  116.79   19.00
  -2   6  -5  107.89   15.20
   2   6   5  126.69   11.90
  -2   6  -5  106.49   14.00
  -2   6  -5  103.49   14.70
  -2   6  -5   91.59   20.90
   2   6   5  142.19   12.80
   3  -6   5  208.78   15.30
  -3  -6  -5  188.08   17.90
  -3  -6  -5  196.58   21.90
  -3  -6  -5  226.28   24.30
  -3  -6  -5  181.28   24.50
  -3  -6  -5  177.58   20.10
   3   6   5  219.88   15.40
  -3   6  -5  206.78   18.60
  -3   6  -5  217.18   18.80
  -3   6  -5  206.58   17.10
   3   6   5  207.48   14.90
   4  -6   5  291.87   15.10
  -4  -6  -5  274.07   19.90
  -6   7   5  260.57   20.50
  -6   7   5  235.98   21.20
  -5  -7   5  439.96   35.10
  -5  -7   5  424.16   33.90
  -5  -7   5  410.46   33.90
  -5  -7   5  412.06   27.00
  -5   7   5  388.66   38.80
  -5   7   5  438.86   32.70
  -5   7   5  435.06   35.60
  -4  -7   5 1683.43   83.39
  -4  -7   5 1679.93   89.59
  -4  -7   5 1656.23   87.59
  -4  -7   5 1564.84   69.59
   4   7  -5 1674.63   62.79
  -4   7   5 1696.23   74.19
  -4   7   5 1683.33   97.99
  -4   7   5 1683.33   72.79
  -4   7   5 1678.43   86.29
  -3  -7   5  254.67   30.20
  -3  -7   5  349.47   32.70
  -3  -7   5  345.07   34.60
  -3  -7   5  352.76   30.60
   3   7  -5  315.17   21.60
  -3   7   5  340.77   24.10
  -3   7   5  350.36   17.90
  -3   7   5  333.47   28.90
  -3   7   5  334.37   31.40
   3   7  -5  330.07   17.10
   2  -7  -5  610.34   29.10
  -2  -7   5  689.53   44.80
  -2  -7   5  661.53   46.90
  -2  -7   5  614.94   26.00
  -2  -7   5  609.74   28.00
  -2  -7   5  668.03   47.70
   2   7  -5  603.04   27.20
  -2   7   5  685.63   36.50
  -2   7   5  623.44   28.30
   2   7  -5  634.14   29.80
   2   7  -5  604.94   25.30
  -2   7   5  612.24   34.90
   2   7  -5  624.44   28.50
  -1  -7   5  300.97   33.60
  -1  -7   5  242.28   14.50
  -1  -7   5  235.48   13.70
   1  -7  -5  234.08   14.60
   1  -7  -5  264.97   14.70
  -1  -7   5  258.07   26.90
   1   7  -5  241.98   12.50
   1   7  -5  233.98   14.60
  -1   7   5  239.98   14.70
  -1   7   5  238.78   15.50
   1   7  -5  229.68   15.40
  -1   7   5  229.28   14.40
   0  -7  -5   53.49    8.80
   0  -7  -5   54.19    9.10
   0  -7   5   56.89    8.00
   0  -7  -5   62.09   10.20
   0  -7   5   49.90    7.10
   0  -7   5   47.40   13.70
   0   7   5   53.09    7.30
   0   7  -5   51.09    6.30
   0   7   5   64.19    8.20
   0   7   5   54.29    9.00
   0   7  -5   47.90    8.50
   0   7   5   36.50    7.60
   1  -7   5  182.08   13.20
  -1  -7  -5  188.08   23.00
  -1  -7  -5  184.68   16.10
   1  -7   5  181.58   13.40
   1  -7   5  168.68   14.90
  -1  -7  -5  211.18   21.10
  -1  -7  -5  195.38   17.20
   1   7   5  171.68   13.10
  -1   7  -5  186.78   16.30
  -1   7  -5  188.78   15.70
   1   7   5  169.68   19.10
   1   7   5  181.48   14.10
   1   7   5  199.88   18.80
  -2  -7  -5  156.18   16.90
  -2  -7  -5  148.69   15.40
   2  -7   5  147.39   13.00
  -2  -7  -5  142.69   21.30
  -2  -7  -5  174.48   19.00
   2  -7   5  139.79   15.40
   2  -7   5  200.08   14.70
  -2   7  -5  179.08   17.20
  -2   7  -5  182.38   17.10
  -2   7  -5  138.59   14.50
   2   7   5  148.99   13.50
  -2   7  -5  132.79   19.00
   2   7   5  143.89   13.10
  -3  -7  -5   19.00   10.40
  -3  -7  -5   30.40   11.30
  -3  -7  -5   19.60   12.70
  -3  -7  -5   17.60    8.60
   3  -7   5   27.10   12.80
   3  -7   5   24.80    5.90
   3   7   5   35.00    7.10
  -3   7  -5   23.60    8.30
  -3   7  -5   20.70    6.70
   3   7   5   17.90    6.00
  -4  -7  -5  329.47   23.10
   4  -7   5  356.86   17.40
  -6  -8   5   71.79   21.30
  -6   8   5   71.89   16.50
  -5  -8   5  240.68   25.60
  -5  -8   5  238.18   26.60
  -5  -8   5  253.47   26.00
  -5  -8   5  240.98   21.50
  -5   8   5  229.98   25.20
  -5   8   5  207.58   28.10
  -5   8   5  232.98   26.70
  -4  -8   5   20.50   15.00
  -4  -8   5   29.90   10.50
  -4  -8   5   37.50   12.80
  -4  -8   5   28.20   10.30
  -4  -8   5   27.90   12.10
  -4   8   5   15.50   11.90
  -4   8   5   30.50   11.30
  -4   8   5   63.89   15.70
  -3  -8   5  112.99   19.70
  -3  -8   5   94.49   19.40
  -3  -8   5  112.29   20.50
  -3  -8   5  108.09   18.40
  -3   8   5   89.99   15.90
   3   8  -5  101.39    9.90
  -3   8   5  112.79   15.30
  -3   8   5  125.29   20.50
  -3   8   5  105.69    9.80
  -3   8   5   97.39   17.60
  -2  -8   5  560.74   25.80
  -2  -8   5  529.15   23.70
  -2  -8   5  627.24   44.80
  -2  -8   5  576.34   47.00
   2  -8  -5  538.35   26.60
  -2  -8   5  573.74   40.30
   2   8  -5  519.35   25.30
  -2   8   5  609.04   33.50
   2   8  -5  540.15   24.90
  -2   8   5  562.44   25.80
   2   8  -5  524.45   27.10
   2   8  -5  537.35   23.10
  -2   8   5  549.35   31.80
  -1  -8   5 1111.39   62.59
  -1  -8   5 1045.20   42.10
   1  -8  -5 1071.29   44.60
   1  -8  -5 1043.40   41.80
  -1  -8   5 1057.09   60.49
  -1  -8   5 1022.90   40.80
   1  -8  -5  984.20   44.90
  -1   8   5 1020.10   41.40
   1   8  -5 1014.00   43.30
  -1   8   5 1031.00   41.90
  -1   8   5 1013.60   42.70
   1   8  -5 1011.10   42.10
   1   8  -5 1030.40   39.40
   0  -8   5  288.77   31.80
   0  -8   5  292.27   17.10
   0  -8   5  290.97   16.70
   0  -8  -5  314.57   18.80
   0  -8  -5  315.47   19.70
   0  -8  -5  293.97   20.10
   0   8  -5  293.27   18.40
   0   8   5  299.87   19.10
   0   8  -5  313.77   19.60
   0   8   5  286.37   19.20
   0   8  -5  319.97   15.50
   0   8   5  292.07   16.90
   0   8   5  300.97   17.10
  -1  -8  -5   78.59   11.60
   1  -8   5   92.99   11.10
   1  -8   5   83.49    9.80
  -1  -8  -5   88.39   13.10
   1  -8   5   81.89   10.20
   1   8   5   87.39   10.60
   1   8   5   72.19   12.40
   1   8   5   80.19    9.70
  -1   8  -5   72.49   11.30
  -1   8  -5   68.59   10.90
  -2  -8  -5  881.71   39.10
  -2  -8  -5  855.11   49.10
   2  -8   5  772.92   41.60
   2  -8   5  832.12   37.50
  -2  -8  -5  883.91   42.90
  -2  -8  -5  750.32   45.60
   2  -8   5  884.81   37.80
  -2  -8  -5  861.91   43.20
  -2   8  -5  915.61   46.70
   2   8   5  855.41   38.20
  -2   8  -5  887.41   42.90
   2   8   5  834.42   38.20
  -2   8  -5  825.22   40.20
  -2   8  -5  826.62   43.60
  -3  -8  -5   91.39   15.40
   3  -8   5   60.89   14.20
  -3  -8  -5  114.09   16.20
  -3  -8  -5   89.29   17.20
  -3  -8  -5   80.19   15.80
   3  -8   5  102.29   10.30
  -3   8  -5   98.29   12.40
  -3   8  -5  126.49   16.40
   3   8   5   98.99   10.50
   3   8   5  111.69   11.20
  -4  -8  -5  248.58   23.50
  -6  -9   5   32.90   15.50
  -6  -9   5   77.39   21.40
  -6   9   5   58.29   15.70
  -6   9   5   14.20    8.40
  -5  -9   5  300.67   30.50
  -5  -9   5  238.08   25.70
  -5  -9   5  281.87   28.40
  -5  -9   5  222.38   22.40
  -5   9   5  247.98   25.70
  -5   9   5  195.48   27.40
  -5   9   5  200.58   25.50
  -4  -9   5  372.86   34.20
  -4  -9   5  330.67   31.60
  -4  -9   5  382.46   34.60
  -4  -9   5  355.06   27.10
  -4  -9   5  390.76   36.10
  -4   9   5  325.77   28.20
  -4   9   5  383.46   18.50
  -4   9   5  381.56   34.60
  -4   9   5  449.36   34.40
  -3  -9   5  187.88   25.70
  -3  -9   5  157.28   23.80
  -3  -9   5  171.28   22.60
  -3   9   5  168.88   18.40
   3   9  -5  130.49   12.40
  -3   9   5  153.28   21.80
  -3   9   5  186.38   18.50
   3   9  -5  150.98   13.40
   3   9  -5  163.28   12.70
  -3   9   5  166.88   12.00
  -2  -9   5  228.48   38.30
  -2  -9   5  283.57   27.70
  -2  -9   5  307.57   17.10
   2  -9  -5  339.47   19.90
  -2  -9   5  291.77   30.60
   2   9  -5  286.47   14.40
  -2   9   5  276.57   16.60
  -2   9   5  274.17   21.60
   2   9  -5  293.57   16.20
  -2   9   5  317.87   23.10
   2   9  -5  265.47   16.50
  -1  -9   5  375.86   32.20
   1  -9  -5  361.76   19.80
   1  -9  -5  360.46   22.50
  -1  -9   5  371.56   18.40
  -1  -9   5  357.06   19.00
  -1  -9   5  425.46   36.00
   1  -9  -5  360.66   19.60
   1   9  -5  347.27   20.20
  -1   9   5  352.56   18.90
  -1   9   5  384.46   24.20
   1   9  -5  340.47   19.20
   1   9  -5  334.57   16.70
  -1   9   5  355.96   20.00
  -1   9   5  354.86   22.20
  -1   9   5  377.66   19.20
   0  -9  -5  392.36   22.70
   0  -9  -5  399.96   23.60
   0  -9   5  386.06   37.50
   0  -9   5  365.86   20.00
   0  -9   5  372.86   19.90
   0  -9  -5  412.06   21.80
   0   9  -5  384.56   20.50
   0   9   5  391.56   20.40
   0   9  -5  397.06   23.00
   0   9  -5  384.86   21.80
   0   9   5  387.86   20.30
   0   9   5  365.36   23.10
   0   9   5  367.26   22.90
   1  -9   5  364.46   22.60
  -1  -9  -5  359.46   23.50
  -1  -9  -5  328.57   25.90
  -1  -9  -5  336.57   22.50
   1  -9   5  325.47   19.10
   1  -9   5  344.97   20.00
   1   9   5  363.96   20.70
  -1   9  -5  346.87   22.40
  -1   9  -5  366.76   23.70
  -2  -9  -5  230.88   19.50
   2  -9   5  217.48   15.80
  -2  -9  -5  218.08   19.60
  -2  -9  -5  215.48   19.80
   2  -9   5  251.67   16.90
  -2  -9  -5  231.98   27.40
  -2   9  -5  223.88   19.80
   2   9   5  227.18   15.70
  -2   9  -5  230.98   19.90
  -2   9  -5  201.38   18.00
   2   9   5  239.78   16.80
  -2   9  -5  230.88   19.10
   3  -9   5   91.09    9.70
   3  -9   5  105.89   13.30
  -3  -9  -5   68.89   13.80
  -3  -9  -5   75.19   15.70
  -3  -9  -5   82.89   14.80
   3   9   5   93.29   10.40
   3   9   5   96.59   10.20
  -3   9  -5   73.79   11.60
   4  -9   5   64.09    6.40
  -4  -9  -5   55.49    9.30
  -6 -10   5   66.99   19.50
  -6 -10   5   43.30   17.80
  -6  10   5   45.40   14.80
  -5 -10   5   12.50   10.20
  -5 -10   5    2.40   13.20
  -5  10   5    5.60    6.60
  -5  10   5  -12.20   11.50
  -5  10   5    4.80    7.80
  -5  10   5   20.40   16.20
  -4 -10   5  263.47   28.30
  -4 -10   5  254.27   28.80
  -4 -10   5  217.28   31.90
  -4 -10   5  301.47   32.50
  -4  10   5  259.27   28.60
  -4  10   5  256.17   14.70
  -4  10   5  196.78   23.20
  -4  10   5  253.37   29.40
  -3 -10   5   84.19   20.00
  -3 -10   5   69.29   16.00
  -3 -10   5   87.29   19.60
  -3 -10   5   66.09   17.30
  -3  10   5   46.50   14.60
  -3  10   5   72.49   13.80
  -3  10   5   78.69    8.70
  -3  10   5   76.89   16.70
   2 -10  -5   10.90    6.30
  -2 -10   5   16.00   10.90
   2 -10  -5    3.40   11.40
  -2 -10   5   17.20    9.50
   2  10  -5   10.10    6.50
  -2  10   5   16.10    5.20
   2  10  -5   25.00    6.30
   2  10  -5   19.20    6.40
  -2  10   5    5.80    6.50
  -2  10   5    6.20    6.20
  -1 -10   5  333.37   30.50
  -1 -10   5  328.77   17.20
  -1 -10   5  371.06   34.30
   1 -10  -5  336.27   17.80
   1 -10  -5  338.67   21.40
  -1 -10   5  341.67   18.50
   1 -10  -5  312.47   19.00
  -1  10   5  307.07   19.00
  -1  10   5  335.67   22.30
   1  10  -5  332.87   16.50
   1  10  -5  323.57   19.20
  -1  10   5  345.07   18.00
   1  10  -5  330.37   18.70
  -1  10   5  336.27   17.90
  -1  10   5  292.87   25.80
   0 -10   5  487.15   23.70
   0 -10  -5  492.35   25.10
   0 -10   5  473.65   43.50
   0 -10  -5  474.05   25.60
   0 -10  -5  467.85   27.90
   0  10  -5  456.95   25.10
   0  10  -5  479.35   26.40
   0  10   5  477.35   26.40
   0  10  -5  447.66   21.50
   0  10   5  489.55   23.70
   0  10   5  433.36   27.30
   1 -10   5   25.90    6.40
  -1 -10  -5   10.90    7.70
   1 -10   5   14.60    5.10
  -1 -10  -5   34.60    9.80
   1 -10   5   18.60    6.40
  -1 -10  -5   12.80    7.20
  -1  10  -5   17.80   11.30
   1  10   5   15.70    5.90
  -1  10  -5   10.60    8.50
  -1  10  -5   15.70    7.00
   1  10   5   -8.90    9.80
   1  10   5   23.30    6.50
  -2 -10  -5  438.56   26.80
  -2 -10  -5  419.36   32.70
  -2 -10  -5  396.06   29.00
   2 -10   5  417.86   22.50
  -2 -10  -5  448.06   27.10
   2 -10   5  397.76   25.10
  -2  10  -5  422.86   27.40
   2  10   5  410.86   22.70
  -2  10  -5  402.26   25.60
  -2  10  -5  433.16   30.20
  -2  10  -5  403.46   26.90
  -3 -10  -5  204.98   21.50
   3 -10   5  223.88   13.70
  -3 -10  -5  219.88   22.70
   3 -10   5  175.88   18.50
  -3 -10  -5  174.08   20.10
  -3  10  -5  198.98   17.00
   3  10   5  200.58   14.10
   3  10   5  201.88   14.50
  -4 -10  -5  114.49   11.90
   4 -10   5  117.09    7.60
  -6  11   5  153.98   15.00
  -6  11   5  179.88   14.10
  -5 -11   5  267.67   28.70
  -5  11   5  227.28   23.50
  -5  11   5  183.78   26.00
  -5  11   5  193.88   27.90
  -5  11   5  205.78   23.00
  -4 -11   5  503.35   39.10
  -4  11   5  600.64   47.60
  -3 -11   5  363.66   43.40
  -3 -11   5  240.08   28.70
  -3 -11   5  261.97   29.00
  -3 -11   5  261.87   29.60
  -3  11   5  291.47   29.70
  -3  11   5  282.77   16.20
  -3  11   5  267.07   23.00
  -3  11   5  250.87   24.50
  -2 -11   5  148.09   26.70
   2 -11  -5  152.08   15.00
   2 -11  -5  161.58   17.60
  -2  11   5  184.18   12.90
   2  11  -5  151.88   11.00
   2  11  -5  171.78   15.80
  -2  11   5  169.58   17.40
  -2  11   5  165.68   16.90
  -1 -11   5  127.19   18.30
   1 -11  -5   99.79   10.10
  -1 -11   5   99.09    8.80
  -1 -11   5   96.09    9.80
   1 -11  -5   98.39   10.20
   1 -11  -5   85.49   11.60
  -1 -11   5  110.49   21.40
   1 -11  -5  102.19    9.60
   1 -11  -5   95.99   11.90
   1  11  -5  107.69   11.40
   1  11  -5  105.59    9.20
  -1  11   5  102.69   13.90
  -1  11   5  101.99    9.70
  -1  11   5   88.49    9.50
  -1  11   5  115.09   11.30
  -1  11   5  105.99   15.60
   1  11  -5  110.19   12.20
   0 -11  -5  170.88   15.20
   0 -11   5  224.48   32.40
   0 -11  -5  155.18   14.30
   0 -11   5  159.18   12.40
   0 -11   5  163.88   26.80
   0 -11   5  170.08   12.40
   0 -11  -5  165.98   14.80
   0  11  -5  159.28   15.30
   0  11   5  181.68   12.80
   0  11  -5  195.98   20.90
   0  11   5  168.08   18.40
   0  11   5  175.88   16.10
   0  11  -5  172.18   14.40
   0  11   5  155.98   12.80
  -1 -11  -5  226.88   18.40
  -1 -11  -5  239.78   19.30
   1 -11   5  204.48   14.40
   1 -11   5  223.78   16.60
   1 -11   5  248.68   15.50
  -1 -11  -5  229.38   21.50
  -1  11  -5  240.88   19.20
  -1  11  -5  209.38   18.80
   1  11   5  256.87   16.30
   1  11   5  215.68   15.40
   1  11   5  204.08   20.80
  -1  11  -5  228.98   20.00
  -2 -11  -5  262.27   21.50
  -2 -11  -5  242.88   22.10
  -2 -11  -5  267.77   26.30
   2 -11   5  270.77   17.70
   2 -11   5  262.77   16.50
  -2 -11  -5  240.78   21.50
   2 -11   5  246.58   18.90
  -2  11  -5  270.37   21.30
  -2  11  -5  266.17   20.20
  -2  11  -5  261.77   21.00
   2  11   5  267.77   17.40
  -2  11  -5  277.77   20.90
   2  11   5  256.47   16.90
  -3 -11  -5  593.74   37.60
   3 -11   5  524.05   25.50
   3 -11   5  443.16   27.60
  -3 -11  -5  572.14   33.30
  -3 -11  -5  471.65   42.10
  -3  11  -5  518.05   29.00
   3  11   5  539.75   26.00
  -6  12   5   56.59   13.70
  -5 -12   5   65.89   18.40
  -5  12   5   -6.30   12.70
  -5  12   5    9.30    8.20
  -4 -12   5  324.97   31.50
  -4 -12   5  317.17   31.40
  -4 -12   5  411.16   38.00
  -4  12   5  270.47   27.50
  -4  12   5  326.97   31.20
  -4  12   5  339.37   17.30
  -3 -12   5  167.48   27.20
  -3 -12   5  234.48   46.30
  -3 -12   5  136.49   23.50
  -3 -12   5  122.89   20.40
  -3  12   5   88.19   15.80
  -3  12   5  129.99   10.90
  -3  12   5  123.39   16.40
  -3  12   5  137.39   23.70
  -2 -12   5  284.77   37.80
  -2 -12   5  385.06   34.70
  -2 -12   5  362.16   39.70
   2 -12  -5  360.76   18.60
   2 -12  -5  331.57   23.90
  -2  12   5  385.86   26.20
  -2  12   5  374.06   25.70
  -2  12   5  368.46   19.80
  -1 -12   5  518.35   25.00
   1 -12  -5  502.15   25.10
   1 -12  -5  502.75   24.10
  -1 -12   5  519.85   41.50
  -1 -12   5  461.85   39.00
  -1 -12   5  514.85   39.50
  -1 -12   5  531.15   25.10
   1 -12  -5  528.35   27.60
   1 -12  -5  484.55   33.50
   1 -12  -5  522.25   25.00
   1  12  -5  494.55   26.70
   1  12  -5  536.75   24.70
  -1  12   5  524.05   31.80
  -1  12   5  541.25   27.00
   1  12  -5  522.25   26.80
  -1  12   5  526.95   24.70
   0 -12   5  425.76   21.60
   0 -12  -5  415.86   24.40
   0 -12   5  398.26   41.50
   0 -12   5  412.16   41.90
   0 -12  -5  407.46   24.30
   0 -12  -5  435.16   23.90
   0 -12   5  427.16   22.10
   0  12  -5  425.76   25.20
   0  12   5  423.26   22.10
   0  12  -5  436.66   24.30
   0  12  -5  436.56   30.20
   0  12   5  422.06   21.90
  -1 -12  -5  100.69   13.40
  -1 -12  -5  116.39   16.70
   1 -12   5   58.19    8.10
   1 -12   5   82.49   10.30
   1 -12   5   79.29   11.10
  -1 -12  -5   64.29   11.60
   1  12   5   78.69   10.20
  -1  12  -5   82.19   12.60
   1  12   5   61.49   13.40
  -1  12  -5   87.89   13.30
  -1  12  -5   90.89   13.60
   1  12   5   82.99   10.40
   2 -12   5  165.88   14.00
  -2 -12  -5  149.79   20.90
  -2 -12  -5  179.48   17.70
   2 -12   5  163.78   12.50
  -2 -12  -5  123.19   18.40
   2 -12   5  140.89   14.20
  -2  12  -5  179.18   17.30
  -2  12  -5  169.98   16.80
   2  12   5  172.98   13.50
   2  12   5  174.38   14.00
  -2  12  -5  174.68   16.30
  -3 -12  -5   58.19   12.30
  -3 -12  -5   47.00   12.10
   3 -12   5   38.10    9.70
  -3 -12  -5   50.19   11.80
   3  12   5   47.80    7.10
  -3  12  -5   46.20   10.30
   3  12   5   61.69    8.60
  -5 -13   5  315.27   49.80
  -5 -13   5  449.46   67.49
  -5 -13   5  436.36   72.49
  -4 -13   5  673.23   47.10
  -4 -13   5  637.64   43.90
  -4  13   5  669.13   39.40
  -4  13   5  670.43   28.80
  -4  13   5  692.83   45.30
  -3 -13   5  178.98   24.10
  -3 -13   5  152.68   31.80
  -3 -13   5  167.58   24.70
  -3  13   5  165.48   26.40
  -3  13   5  164.08   18.40
  -3  13   5  198.08   20.00
  -3  13   5  183.38   13.00
   2 -13  -5  353.26   26.70
   2 -13  -5  356.66   18.70
  -2 -13   5  327.77   36.70
  -2 -13   5  320.97   43.30
  -2 -13   5  400.36   34.90
   2 -13  -5  349.07   18.80
  -2  13   5  381.16   20.50
  -2  13   5  399.86   26.90
  -2  13   5  403.06   26.60
   1 -13  -5  472.45   27.40
   1 -13  -5  447.56   23.60
  -1 -13   5  460.15   21.90
   1 -13  -5  441.36   22.60
   1 -13  -5  466.85   25.90
  -1 -13   5  527.55   40.60
   1 -13  -5  458.05   23.20
  -1 -13   5  420.66   36.40
  -1 -13   5  471.95   40.40
  -1 -13   5  479.15   23.70
  -1  13   5  449.06   22.50
  -1  13   5  461.85   32.20
  -1  13   5  459.75   24.30
  -1  13   5  473.85   23.10
   1  13  -5  439.26   26.30
   0 -13  -5  819.22   38.60
   0 -13  -5  779.62   37.80
   0 -13   5  855.71   62.99
   0 -13   5  828.32   84.99
   0 -13   5  863.21   35.90
   0 -13  -5  823.62   37.50
   0  13   5  815.92   35.90
   0  13  -5  847.82   38.70
   0  13  -5  798.32   38.90
   0  13   5  818.92   39.10
   0  13   5  828.22   38.70
   1 -13   5  181.28   13.90
   1 -13   5  171.68   12.40
  -1 -13  -5  144.29   17.20
  -1 -13  -5  169.68   18.20
  -1 -13  -5  211.68   20.90
   1 -13   5  171.48   13.40
  -1  13  -5  180.48   18.30
   1  13   5  195.98   14.70
   1  13   5  150.28   13.20
   1  13   5  150.98   17.10
  -1  13  -5  166.58   16.40
  -1  13  -5  169.98   16.90
  -2 -13  -5  121.29   19.00
   2 -13   5  134.79   14.80
   2 -13   5  109.89   10.50
  -2 -13  -5  148.79   16.50
  -2  13  -5  141.39   16.60
   2  13   5  138.09   12.20
  -2  13  -5  138.29   15.00
  -2  13  -5  111.09   15.70
   2  13   5  122.99   11.90
  -2  13  -5  126.39   14.90
  -3 -13  -5   12.60    8.60
   3 -13   5   21.30    9.00
  -3 -13  -5    6.80    7.90
  -3 -13  -5   18.10    9.00
   3 -13   5   16.10    4.40
   3  13   5   10.50    4.80
  -3  13  -5   13.90    6.10
   3  13   5   13.30    5.50
  -5 -14   5  329.07   44.90
  -5 -14   5  344.57   46.80
  -5  14   5  292.07   32.10
  -5  14   5  318.07   24.60
  -5  14   5  295.27   25.30
  -4 -14   5   48.30   28.70
  -4 -14   5    3.90    8.50
  -4 -14   5   -3.30   10.10
  -4  14   5  -15.20    7.00
  -4  14   5    5.20    9.10
  -4  14   5    3.40    3.90
  -3 -14   5   13.40   11.70
  -3 -14   5  -23.30   18.80
  -3 -14   5    2.20    6.50
  -3  14   5   11.00    7.80
  -3  14   5    4.30    7.50
  -3  14   5    9.50    4.70
   2 -14  -5 1088.99   44.20
  -2 -14   5 1025.20   72.49
  -2 -14   5 1112.39   67.89
   2 -14  -5 1075.59   43.50
   2 -14  -5 1133.49   48.70
  -2 -14   5 1144.79   64.99
  -2  14   5 1157.68   54.49
  -2  14   5 1109.79   46.00
   1 -14  -5  160.28   13.40
  -1 -14   5  157.58   22.60
   1 -14  -5  157.48   14.60
   1 -14  -5  151.18   12.60
  -1 -14   5  152.98   11.30
   1 -14  -5  169.48   13.60
  -1 -14   5  176.18   21.90
  -1 -14   5  160.38   24.50
  -1  14   5  162.88   12.60
  -1  14   5  155.18   13.60
  -1  14   5  156.28   11.90
   0 -14   5  391.96   43.30
   0 -14   5  410.06   44.20
   0 -14   5  461.95   22.70
   0 -14  -5  477.25   25.50
   0 -14   5  472.45   23.60
   0 -14  -5  428.56   25.30
   0 -14  -5  420.56   24.60
   0  14   5  428.86   22.50
   0  14  -5  432.86   26.90
   0  14  -5  477.65   28.60
   0  14   5  467.65   23.20
   0  14   5  452.25   25.70
   0  14  -5  486.05   32.00
  -1 -14  -5  105.09   14.70
   1 -14   5   78.39    9.80
   1 -14   5   71.29    9.80
   1  14   5   69.19   14.20
   1  14   5   79.89   10.20
  -1  14  -5   76.89   12.00
  -1  14  -5   78.59   12.90
   1  14   5   85.39   10.30
  -2 -14  -5  219.78   20.10
   2 -14   5  225.78   16.30
   2 -14   5  241.68   14.80
  -2 -14  -5  252.67   24.60
   2  14   5  233.08   15.50
  -2  14  -5  235.48   19.00
   2  14   5  267.67   18.70
  -2  14  -5  272.07   20.20
  -3 -14  -5   12.30    7.80
  -3 -14  -5   10.90    7.20
   3 -14   5   16.70    4.20
  -3 -14  -5   27.00    9.20
   3  14   5   12.70    4.50
  -3  14  -5   14.70    5.50
  -5  15   5   23.70   10.20
  -5  15   5   26.50    8.30
  -5  15   5   17.10   11.30
  -4 -15   5   55.19   16.20
  -4 -15   5   46.70   14.90
  -4 -15   5   67.39   28.50
  -4  15   5   45.70    6.60
  -4  15   5   48.70   13.10
  -4  15   5   39.90   12.30
  -4  15   5   34.20   10.50
  -3 -15   5  -22.70   18.20
  -3 -15   5    5.10    7.10
  -3 -15   5    9.30   10.80
  -3  15   5   12.00    4.70
  -3  15   5    9.00    7.60
  -3  15   5    0.60    7.80
   2 -15  -5  160.88   12.30
   2 -15  -5  140.79   15.10
  -2 -15   5  135.49   25.40
   2 -15  -5  153.28   11.80
  -2 -15   5  157.38   22.60
  -2 -15   5  138.99   29.50
  -2  15   5  170.38   18.70
  -2  15   5  166.78   13.10
   1 -15  -5 1748.33   66.99
  -1 -15   5 1800.32   96.09
   1 -15  -5 1703.53   69.59
  -1 -15   5 1846.32   65.89
  -1 -15   5 1747.13   84.79
  -1 -15   5 1550.54   87.59
   1 -15  -5 1791.52   69.79
  -1  15   5 1789.72   69.29
  -1  15   5 1816.72   66.69
   0 -15   5 1469.05   89.69
   0 -15  -5 1433.06   59.09
   0 -15  -5 1385.86   57.49
   0 -15  -5 1382.76   57.89
   0 -15   5 1498.65   56.69
   0 -15   5 1487.05   57.59
   0 -15   5 1302.87   82.49
   0  15  -5 1407.16   63.49
   0  15   5 1413.56   56.39
   0  15  -5 1506.05   59.89
   0  15   5 1444.86   56.59
   0  15   5 1431.36   59.39
  -1 -15  -5  344.47   22.90
   1 -15   5  346.77   20.50
   1  15   5  367.36   20.50
   1  15   5  317.67   23.40
  -1  15  -5  370.06   24.10
  -1  15  -5  339.17   24.20
   2 -15   5   47.70    6.60
  -2 -15  -5   44.30   12.10
   2 -15   5   52.39    8.70
   2  15   5   49.80    7.90
   2  15   5   50.79    8.10
  -2  15  -5   44.00    9.30
  -3 -15  -5  153.08   16.40
   3 -15   5  123.19    9.30
  -3 -15  -5  120.39   18.10
  -3  15  -5  115.69   12.30
   3  15   5  109.89    9.20
   3  15   5  123.89   10.50
  -5 -16   5   48.50   20.00
  -5 -16   5  125.29   26.60
  -5 -16   5   42.60   18.20
  -5  16   5   77.59   14.10
  -5  16   5   88.29   15.90
  -4 -16   5  149.69   27.00
  -4 -16   5   29.20   24.80
  -4 -16   5   90.29   30.60
  -4 -16   5   83.69   16.90
  -4  16   5   86.79   15.70
  -4  16   5   68.19   11.90
  -4  16   5   88.09    8.50
   3 -16  -5  263.07   25.40
  -3 -16   5  300.17   72.69
  -3 -16   5  294.57   34.50
  -3  16   5  287.17   24.00
  -3  16   5  281.27   24.00
   2 -16  -5   45.10    7.70
   2 -16  -5   44.50    7.40
  -2 -16   5   33.70   12.60
   2 -16  -5   63.79   10.80
  -2 -16   5   32.40   15.10
  -2 -16   5   14.20   17.40
  -2  16   5   43.50    7.50
  -2  16   5   41.50   11.40
   1 -16  -5   85.19   11.40
  -1 -16   5   98.49   18.70
  -1 -16   5   67.29   18.00
   1 -16  -5   81.49   10.30
  -1 -16   5   60.39   17.30
  -1 -16   5   92.59    9.00
   1 -16  -5   83.49   10.90
   1 -16  -5   89.59   10.90
  -1  16   5   93.29   10.20
  -1  16   5   93.09    9.60
  -1  16   5   74.09   10.20
   0 -16   5  299.87   17.10
   0 -16  -5  266.37   19.20
   0 -16  -5  283.57   21.50
   0  16  -5  334.87   31.20
   0  16  -5  299.27   29.50
   0  16   5  283.77   20.70
   0  16   5  293.27   17.50
   0  16   5  267.17   16.90
   1 -16   5  190.98   14.00
  -1 -16  -5  174.78   15.60
  -1  16  -5  193.08   19.40
   1  16   5  184.58   14.00
   1  16   5  204.88   14.60
  -1  16  -5  207.08   19.50
   2 -16   5   18.40    6.10
  -2 -16  -5   18.30   10.10
   2 -16   5   12.60    4.30
   2  16   5   13.20    5.30
   2  16   5   16.70    5.60
  -2  16  -5   23.50    7.80
   3 -16   5   15.90    7.70
  -3 -16  -5   20.10    8.20
  -3 -16  -5   17.40    8.50
   3  16   5   29.30    6.00
  -3  16  -5   14.80    5.20
  -5 -17   5   17.40   20.60
  -5 -17   5    1.70   14.40
  -5 -17   5   42.50   12.20
  -5  17   5   18.60    8.40
  -4 -17   5  160.38   33.80
  -4 -17   5  256.17   25.70
  -4  17   5  292.87   33.80
  -4  17   5  240.68   13.80
   3 -17  -5   78.79    9.40
  -3 -17   5   60.19   27.10
   3 -17  -5  116.39   10.80
  -3 -17   5  113.29   21.10
   3 -17  -5  145.49   16.80
  -3 -17   5  126.79   23.30
  -3  17   5  126.49   10.60
  -3  17   5  103.69   16.90
  -2 -17   5   36.40   18.40
  -2 -17   5   78.79   18.20
   2 -17  -5  104.39   12.60
   2 -17  -5   93.39    9.90
  -2 -17   5   52.19   19.60
  -2  17   5   71.29    9.00
  -1 -17   5 1093.79   41.70
   1 -17  -5 1072.99   43.20
   1 -17  -5  948.71   42.90
  -1 -17   5 1009.60   70.19
   1 -17  -5 1071.59   45.80
  -1 -17   5  927.91   64.59
   1 -17  -5  967.20   43.30
  -1  17   5 1080.29   42.80
  -1  17   5 1131.19   42.90
  -1  17   5 1117.69   45.20
   0 -17  -5  317.57   20.20
   0 -17   5  328.07   17.80
   0 -17   5  254.87   38.30
   0  17   5  313.67   21.70
   0  17   5  315.47   18.20
   0  17   5  323.67   18.60
   1 -17   5  188.18   13.80
   1  17   5  196.98   14.30
   1  17   5  170.48   13.50
  -1  17  -5  199.58   18.90
   2 -17   5   72.89    9.20
  -2 -17  -5   68.29   13.20
   2  17   5   63.79    8.00
  -2  17  -5   71.89   10.30
   2  17   5   69.39    9.20
  -3 -17  -5   -1.90    7.00
  -3 -17  -5    2.40    7.30
  -3  17  -5    1.00    4.00
   3  17   5    2.80    5.40
  -5 -18   5   26.10   19.30
  -5 -18   5   33.40   18.60
  -5  18   5   27.20    8.60
   3 -18  -5   18.30   11.30
  -3 -18   5   12.10   10.80
  -3 -18   5   43.40   17.50
   3 -18  -5    5.30    5.80
  -3  18   5   14.80    4.90
  -3  18   5   11.50    8.80
   2 -18  -5  247.68   15.80
  -2 -18   5  168.98   31.70
  -2 -18   5  260.17   35.30
   2 -18  -5  242.98   14.60
  -2 -18   5  158.78   32.80
  -2  18   5  243.08   22.10
  -2  18   5  211.68   17.20
  -1 -18   5   15.00    4.50
  -1 -18   5   -1.10    9.80
  -1 -18   5    1.50   10.20
   1 -18  -5    1.20    9.60
   1 -18  -5   14.00    6.60
   1 -18  -5    8.10    5.80
  -1  18   5    5.70    4.50
  -1  18   5   10.10    6.10
  -1  18   5   15.20    6.80
   0 -18   5  387.46   44.90
   0  18  -5  533.05   40.60
   0  18   5  491.55   26.50
   0  18   5  465.15   23.20
   1 -18   5   16.70    5.50
   1  18   5   21.70    6.60
   1  18   5   19.30    6.00
  -1  18  -5   21.80   10.10
  -2 -18  -5  120.49   18.00
   2  18   5  123.29   10.90
  -2  18  -5  141.29   13.60
  -3 -18  -5   10.70    6.50
  -3  18  -5    9.20    4.40
  -5 -19   5   65.19   18.70
  -5 -19   5   74.79   16.30
  -5  19   5   48.00   11.10
  -4 -19   5   59.09   13.80
  -4 -19   5    9.60   15.70
  -4  19   5   44.70    6.10
   3 -19  -5   -1.60   11.50
  -3 -19   5   16.50   10.60
   3 -19  -5   12.70   10.50
   3 -19  -5    6.20    6.30
   3  19  -5   -7.90   11.30
  -3  19   5    1.70    8.00
  -3  19   5    9.00    4.50
  -2 -19   5  272.87   28.30
   2 -19  -5  268.37   17.20
  -2 -19   5  187.18   33.60
   2 -19  -5  271.37   18.70
   2 -19  -5  230.48   18.40
  -2 -19   5  239.08   33.50
  -2 -19   5  193.78   33.30
   2 -19  -5  260.87   15.70
  -2  19   5  282.67   23.40
  -2  19   5  262.47   16.20
   1 -19  -5  543.15   26.40
  -1 -19   5  597.24   26.20
  -1 -19   5  502.65   50.69
  -1 -19   5  475.05   47.30
   1 -19  -5  578.44   34.10
  -1  19   5  577.64   28.70
  -1  19   5  560.54   26.00
   1  19  -5  632.74   40.20
   0 -19   5  444.26   45.40
   0 -19  -5  524.25   27.40
   0 -19   5  561.84   24.80
   0  19  -5  580.54   42.10
   0  19   5  538.45   25.10
   0  19   5  461.95   27.30
   0  19   5  534.65   25.60
   1 -19   5   52.99    7.50
   1  19   5   53.89    8.20
   1  19   5   49.99    7.90
  -1  19  -5   72.29   12.40
  -2 -19  -5   12.70    7.60
   2 -19   5   11.80    4.90
   2  19   5   15.80    4.70
  -2  19  -5   12.90    6.40
   2  19   5   17.00    5.30
  -4 -20   5   59.39   25.10
  -4 -20   5   46.20   12.10
  -4 -20   5   20.20   14.90
  -4  20   5   45.30    5.60
  -3 -20   5   54.49   15.00
   3 -20  -5   57.19    8.00
  -3 -20   5    6.20   16.90
  -3  20   5   48.30   12.10
  -3  20   5   41.20    6.30
  -2 -20   5  125.79   26.90
  -2 -20   5  100.49   24.90
   2 -20  -5  142.49   11.80
  -2 -20   5  159.28   22.40
   2 -20  -5  145.39   14.40
  -2 -20   5   97.79   24.20
  -2  20   5  148.19   11.90
   2  20  -5  146.59   22.20
  -2  20   5  153.18   18.10
   1 -20  -5   52.19    8.50
  -1 -20   5   61.69    7.20
  -1 -20   5   32.70   16.60
  -1 -20   5   55.59   14.20
  -1  20   5   68.69    9.40
  -1  20   5   54.19    7.80
   1  20  -5   96.59   21.70
   0 -20   5    8.60    4.50
   0 -20  -5    3.80    5.50
   0 -20   5   -2.40   10.00
   0  20  -5   16.70   19.30
   0  20   5    9.70    5.80
   0  20   5   10.10    5.10
   0  20   5  -10.00    8.10
   1 -20   5  105.69    9.80
   1  20   5   98.09   10.10
   1  20   5  105.19   10.00
  -2 -20  -5   70.19   12.40
  -2 -20  -5   94.89   13.70
   2 -20   5   87.79    9.00
   2  20   5   86.39   10.00
  -2  20  -5   88.29   10.10
   2  20   5   81.49    7.80
  -4 -21   5  175.08   31.70
  -4 -21   5  149.29   30.70
  -4 -21   5  190.68   19.30
  -4 -21   5  171.58   28.60
  -4  21   5  204.58   10.60
  -3 -21   5  151.98   28.70
   3 -21  -5  214.58   13.90
   3 -21  -5  265.97   20.20
  -3 -21   5  291.47   42.20
  -3 -21   5  280.97   26.00
  -3  21   5  225.28   13.80
   3  21  -5  230.78   25.50
[truncated: 106,803 more chars]
